# Supplementary material for: Neural mechanisms for the localization of unexpected external motion
Source: Nat Commun. 2023 Sep 30;14:6112. doi: 10.1038/s41467-023-41755-z (PMC10542789; doi:10.1038/s41467-023-41755-z)
Supplement: Supplementary file 9 — Source Data [file 41467_2023_41755_MOESM9_ESM.xlsx]

## Sheet: Fig. 1
		Fig. 1d				Raw Data
		% neurons				% neurons												% neurons
		total recorded		tactile responsive		total recorded												tactile responsive
	Depth from SC surface	mean	s.e.m	mean	s.e.m	mouse 1	mouse 2	mouse 3	mouse 4	mouse 5	mouse 6	mouse 7	mouse 8	mouse 9	mouse 10	mouse 11	mouse 12	mouse 1	mouse 2	mouse 3	mouse 4	mouse 5	mouse 6	mouse 7	mouse 8	mouse 9	mouse 10	mouse 11	mouse 12
	100	3.1777	2.803	2.593	2.4098	33.871	0	0	0	3.125	0	1.13636	0	0	0	0	0	29.0323	0	0	0	2.08333	0	0	0	0	0	0	0
	300	24.5295	3.7207	15.805	2.8985	24.1935	20.5128	22.7273	26.7241	37.5	21.9512	31.8182	15.5844	10.989	32.3529	50	0	19.3548	10.2564	10.6061	23.2759	33.3333	17.0732	20.4545	2.5974	5.49451	23.5294	23.6842	0
	500	28.9983	4.1458	21.6536	4.0275	30.6452	30.7692	22.7273	30.1724	13.5417	25.6098	34.0909	29.8701	18.6813	64.7059	39.4737	7.69231	25.8065	26.9231	15.1515	18.9655	12.5	21.9512	25	10.3896	7.69231	58.8235	28.9474	7.69231
	700	23.1185	3.9413	14.7972	3.0371	11.2903	19.2308	24.2424	25.8621	27.0833	26.8293	21.5909	24.6753	24.1758	2.94118	10.5263	58.9744	9.67742	12.8205	18.1818	20.6897	19.7917	19.5122	15.9091	7.79221	6.59341	2.94118	2.63158	41.0256
	900	15.3033	3.2017	9.278	2.2244	0	20.5128	21.2121	14.6552	13.5417	17.0732	11.3636	23.3766	28.5714	0	0	33.3333	0	12.8205	19.697	12.069	12.5	9.7561	10.2273	1.2987	9.89011	0	0	23.0769
	1100	4.8727	1.5961	2.8819	0.9789	0	8.97436	9.09091	2.58621	5.20833	8.53659	0	6.49351	17.5824	0	0	0	0	6.41026	9.09091	0.862069	5.20833	7.31707	0	1.2987	4.3956	0	0	0

## Sheet: Fig. 2
		Fig. 2c			Fig. 2d			Fig. 2e
		spikes/s			modulation index			spikes/s (z-scored)
		transient response	self-generated activity		GoW index	LoW index		time from GoW (ms)	mean	s.e.m	time from LoW (ms)	mean	s.e.m
		6	52.9522		0.649022	-0.0807088		-500	-0.234132	0.037316	-500	-0.302539	0.0411848
		1.52632	12.1132		0.522969	-0.0526316		-450	-0.246385	0.0335648	-450	-0.226108	0.0433556
		49.2105	46.7105		0.0109144	0.00448601		-400	-0.257135	0.0348003	-400	-0.2084	0.0509368
		1.78947	41.185		0.365501	0.639104		-350	-0.309718	0.0335805	-350	-0.354643	0.0400401
		2.73684	17.8238		0.515359	0.0172407		-300	-0.275423	0.0387353	-300	-0.172459	0.0518832
		9.89474	16.9585		0.073859	-0.00350882		-250	-0.243176	0.0321294	-250	-0.32418	0.0463397
		0.0526316	2.59569		0.323529	0		-200	-0.330123	0.0314568	-200	-0.293522	0.0464354
		52.7105	35.8684		-0.0420398	0.0878033		-150	-0.261474	0.0318027	-150	-0.303938	0.0464395
		2.05263	19.5789		-0.155712	0.809457		-100	-0.195711	0.0361077	-100	-0.281964	0.0420545
		61.4211	118.883		0.204116	-0.00872548		-50	-0.217885	0.0348545	-50	-0.243483	0.0434315
		3.31579	15.055		0.35791	0.44476		-2.22045e-13	-0.178334	0.0397495	-2.22045e-13	-0.267954	0.0508833
		5.73684	36.6858		0.673183	0.630946		50	-0.183853	0.0362737	50	-0.105721	0.0578802
		0.789474	7.0949		0.517647	0		100	0.532679	0.0855616	100	0.151197	0.0741364
		12.2895	9.47368		-0.073105	0.206048		150	1.98903	0.146948	150	0.232414	0.0783877
		39.6053	28.0335		-0.0151636	-0.109706		200	1.6327	0.11105	200	0.256242	0.0758918
		5.42105	5.71053		-0.0232567	0.148666		250	1.27196	0.110992	250	0.550496	0.087479
		1.44737	1.26316		-0.120261	0.433333		300	0.742872	0.0775394	300	0.886866	0.0896294
		2.89474	14.1898		0.235568	0.019378		350	0.68229	0.0765813	350	0.947804	0.0919493
		4.68421	32.7057		0.541611	0.0986348		400	0.568343	0.100014	400	0.739342	0.0819552
		4.47368	22.2895		0.0980905	0.65954		450	0.146296	0.058236	450	0.926919	0.0791338
		41.2895	105.385		0.200282	0.0247319		500	-0.0576752	0.0443023	500	0.529921	0.0733824
		35.1579	26.303		-0.0574592	0.0522791		550	-0.126674	0.041552	550	0.302221	0.0646481
		3.36842	3.78947		0.276656	0.342398		600	-0.144516	0.0421498	600	0.262455	0.068413
		22.9737	31.9737		-0.119658	0.334509		650	-0.147164	0.0435581	650	0.185001	0.0644108
		0.921053	23.5343		0.972222	0.184211		700	-0.162516	0.0430928	700	0.102403	0.0583015
		40.4737	63.8541		-0.069965	0.411513		750	-0.259876	0.0410169	750	0.0886671	0.0574739
		10.4474	155.222		0.969485	0.0928447		800	-0.198415	0.0416005	800	0.101565	0.059944
		3.13158	3.73684		0.209034	0.11792		850	-0.218529	0.0429045	850	-0.0484525	0.0521416
		0.657895	5.19139		0.441176	-0.0789474		900	-0.278173	0.0398398	900	0.0103501	0.0580646
		7.34211	56.067		0.629652	0.115891		950	-0.308684	0.0369258	950	-0.0295198	0.0554772
		26.4737	129.612		0.507047	-0.287309		1000	-0.228582	0.0397139	1000	-0.0566917	0.057633
		0.552632	23.0152		0.994118	-0.208772		1050	-0.150524	0.0436851	1050	-0.0395806	0.05473
		7.42105	30.11		0.569822	0.0836585		1100	-0.201175	0.0430479	1100	-0.0577059	0.0538422
		0.421053	28.7257		0.985294	-0.0657895		1150	-0.196138	0.0454652	1150	-0.079302	0.0540637
		4.02632	8.47927		0.277583	-0.18891
		2.68421	2.78947		-0.0777311	-0.101436
		39.9474	44.1579		0.0107036	0.119653
		0.289474	3.11483		0.352941	-0.0263158
		6.39474	49.1451		0.535524	0.138503
		18.1053	28.5789		0.0908084	0.261027
		78.0526	56.0263		-0.0835748	-0.0252774
		7.10526	120.959		0.972675	-0.253742
		0.473684	18.3429		0.970588	0.0789474
		4.02632	5.15789		0.378852	0.091792
		0.315789	10.0367		0.735294	0.0526316
		0.815789	19.3812		0.811765	0.105263
		20.7368	104.693		0.735862	-0.237339
		1.28947	22.6691		0.970588	-0.14386
		34.6316	63.1619		0.392057	-0.329302
		24.7368	14.8421		-0.0492326	-0.315182
		1	0.789474		-0.142857	-0.0877193
		13.9737	8.31579		-0.128754	0.0198793
		6.68421	3.34211		-0.0604575	-0.110341
		3.42105	2.18421		0.0411765	-0.147494
		14.8148	14.0741		-0.155976	0.0296306
		42.7593	44.3889		0.0204404	0.0700759
		4.77778	6.98148		0.120147	0.253192
		39.9074	45.6111		0.0402676	0.168668
		56.0556	55.0741		0.00291034	-0.040008
		2.33333	4.09259		0.0959386	0.385936
		18.3148	22.6667		-0.177203	0.507458
		43.1667	33.9815		0.0861323	-0.137836
		21.8519	34.8842		0.604423	0.0649063
		1.48148	7.95154		0.161151	0.364739
		42.5741	47.2037		0.0242021	-0.269301
		5.51852	15.6466		0.796596	-0.0140655
		1.40741	8.63554		0.60242	-0.160935
		13.9815	25.6501		0.897385	-0.0422623
		0.444444	1.05556		-0.175595	0.459259
		2.59259	1.66667		0.0625	0.265344
		2.33333	8.37904		0.578883	0.075
		0.240741	4.78802		0.659722	0.583333
		12.2222	12.9259		0.492022	-0.300914
		14.6296	14.463		0.193915	-0.188079
		1.88889	0.796296		-0.145784	-0.0648148
		2.37037	3.61111		0.0923611	0.622213
		17.537	12.7396		-0.224265	0.31888
		4.40741	11.2861		0.000394531	0.600169
		18.4815	14.6852		-0.247647	0.272408
		13.7222	41.6387		0.865794	0.191595
		2.01852	1.96296		-0.229067	0.508348
		56	54.037		-0.0183809	0.0243104
		1.2963	11.3716		0.792212	0.284803
		0.314815	0.722222		0.0555556	0.255556
		4.18519	22.4866		0.939525	0.14709
		1.81481	5.21552		0.304167	0.0611111
		6.16667	6.01852		0.0595644	-0.0752237
		0.351852	2.99251		0.145833	0.0864198
		1.46296	1.42593		-0.16293	0.07403
		0.944444	1.05556		-0.284028	-0.0339506
		4.55556	6.75453		0.58217	0.0389665
		5.59259	6.38889		0.230168	-0.282215
		42.0741	21.2896		-0.148115	-0.198211
		0.833333	0.388889		-0.0416667	0.020202
		2.55556	16.3306		0.862037	0.0332598
		39.7037	52.2407		0.0207735	-0.0251484
		4.68519	4.12963		0.15224	0.0407554
		2.57407	7.69504		0.624679	0.245679
		9.44444	7.72222		0.244172	-0.170657
		5.11111	39.6722		0.910482	0.267748
		0.888889	7.18203		0.761264	0.0835708
		1.11111	9.31954		0.643732	0.145114
		2.05556	3.11111		0.295139	0.455133
		12.5	18.6111		0.774732	-0.182688
		0.537037	1.7963		0.0189815	0.107878
		0.574074	2.75926		0.307788	0.569136
		1	9.74704		0.471857	0.234421
		6.2037	7.38889		-0.0147222	0.166832
		1.25	2.725		-0.214286	0.356973
		0.95	2.3		-0.228856	0.218737
		26.875	43.6009		-0.0500821	0.0377499
		5	10.75		-0.0808815	0.153403
		4.525	8.84074		-0.462802	0.243591
		1.025	3.275		0.0301576	0.0742481
		12.15	28.525		-0.0675765	0.0320141
		12.05	11.825		0.0570429	-0.0529099
		10.6	13.675		0.139957	-0.00143747
		37.25	41.0894		-0.159297	0.0724115
		29.7	29.525		-0.0592066	-0.0392483
		23.325	20.625		0.208968	-0.0542758
		27.725	16.45		-0.114071	0.0863003
		13.45	4.325		-0.012899	0.164024
		8.05	10.8		0.13635	0.00435467
		20.9	28.875		0.153711	-0.00577837
		30.825	35.4634		0.0573798	-0.00768801
		31.85	26.3		0.176424	-0.0900831
		3.325	2		-0.274224	-0.0977749
		7.35	4.8		-0.0283457	-0.223
		2.075	1.2		-0.0973214	-0.0542517
		3.7	2.2		0.0169643	-0.0861304
		1.725	7.05		-0.364737	0.326026
		0.05	1.50694		0.0892857	0.0714286
		18.85	31.4449		-0.0583413	0.152691
		1.8	42.1944		0.721746	0.469362
		6.075	4.875		-0.088389	0.124326
		8.925	2.41111		0.308645	-0.182409
		5.275	14.0648		0.251043	-0.0257028
		14.8	18.25		0.159628	-0.0636635
		2.425	0.75		0.588648	-0.165144
		4.95	6.475		0.204968	-0.0186083
		0.575	0.65		-0.0297619	0.25
		2.75	3.225		-0.163776	0.0825397
		10.525	9.125		-0.0448905	-0.00853566
		7.1	7.95		0.0763609	-0.108876
		2.05	0.725		0.077381	-0.116453
		24.525	27.25		0.0131516	0.0560341
		7	5.275		-0.258887	0.0753831
		1.625	2.075		0.105357	0.00892857
		29.925	46.4139		-0.0133472	0.070449
		18.05	12.6		-0.111826	-0.0448872
		33.725	42.8977		0.00862826	-0.0752285
		2.825	67.3102		0.873391	0.212179
		1.825	2.325		-0.300893	0.0434949
		4.275	2.225		0.0228896	-0.0952293
		48.975	72.9361		0.108566	0.0261268
		2.2	2.575		-0.00663265	-0.0193452
		11.2632	7		-0.0651218	-0.207454
		0.236842	0.473684		-0.025	0.113636
		0.263158	1.16963		0.241667	0.181818
		0.657895	5.16011		0.82869	0.464394
		0.0526316	0.688015		0.05	0.0454545
		2.34211	11.2834		0.465357	0.48171
		0.5	0.131579		-0.0583333	0.135606
		51.3947	37.6344		0.0369939	-0.0580586
		0.236842	1.84211		0.229167	0.613636
		0.710526	2.89474		0.0732143	0.348067
		0	0.289474		-0.0107143	0.132411
		8.57895	7.52632		-0.00219327	0.406094
		1.02632	29.1718		0.246206	0.946843
		57.4211	62.403		0.13601	0.00712577
		27.0526	42.3129		0.231547	0.261634
		1	1		0.339167	0.764396
		5.84211	11.8339		0.532046	0.352359
		64.6842	62.7105		0.0186798	0.0382387
		29.0789	15.5789		-0.281934	-0.126732
		0.421053	0.473684		0.168333	0.104545
		2.60526	2.97368		0.145627	0.166667
		1.60526	5.50412		0.6875	0.0840909
		1.31579	14.4483		-0.395882	0.889076
		0.105263	0.688015		0.05	0.0454545
		1.89474	10.8706		0.673472	0.143462
		1.15789	2.57895		0.992237	0.0454545
		0.157895	0.210526		0.483333	0.0909091
		4.36842	10.3158		0.989673	-0.234026
		0.0263158	0.710526		0.2625	0.212121
		0	0.578947		0.025	0.0681818
		2.55263	17.682		0.320362	0.272709
		0.447368	10.8018		0.525	0.0909091
		12.5	24.6997		0.320168	0.0130433
		0.605263	0.973684		0.9325	-0.0189394
		2.44737	11.2834		0.455516	0.529221
		0.947368	4.74731		0.68869	0.0961039
		0.263158	1.44483		0.269048	0.181818
		1.89474	6.89474		0.0403571	0.053551
		16.7368	16.0526		-0.102056	0.20578
		0.526316	1.13158		0.0645833	0.15368
		63.6316	129.484		0.12118	0.319018
		1.71053	11.3947		-0.137266	0.803097
		4.36842	25.663		0.313374	0.567386
		40.2105	83.8003		-0.0224237	0.383546
		3.73684	48.1611		0.707695	0.714416
		0.289474	10.1138		0.547302	0.614719
		60.7895	47.5263		0.156195	-0.149669
		0.605263	0.421053		0.133333	0.221822
		0.289474	14.5859		0.575	0.212121
		2.42105	5.71053		0.283016	0.124621
		0.131579	3.30247		0.5375	0.0227273
		1.05263	16.5812		0.765179	0.22619
		0.315789	14.1731		0.730193	0.393939
		7.65789	4.47368		0.681446	-0.278237
		0.473684	3.57768		0.902778	-0.0909091
		1.5	2.34211		0.961685	0.00475282
		0.763158	1.57895		0.311667	0.204545
		0.105263	0.963221		0.225	0.0454545
		8.05263	4.26316		-0.153786	-0.00710187
		8.28947	32.6119		0.630932	0.666516
		0.578947	4.73684		0.287821	0.91461
		0.184211	3.52632		0.272262	0.905303
		1.42105	10.4578		0.752857	0.636526
		40.7632	39.0263		0.0529898	0.177019
		89.8158	117.158		-0.00667389	0.194169
		1.68421	5.92105		0.102227	0.31405
		12	33.7815		0.368659	0.571106
		5.05263	11.4899		0.38243	0.142479
		37.3421	53.734		0.13953	0.0180775
		1.36842	4.88491		0.463333	0.155303
		2.73684	10.1138		0.552381	0.341716
		1.07895	5.50412		0.658333	0.21405
		14.2895	18.2105		0.14002	-0.0975051
		0.263158	0.473684		0.05	0.0220386
		10.6579	50.9131		0.477231	0.466497
		0.0789474	1.78884		0.366667	0.0833333
		5.86842	26.4198		0.489041	0.211591
		4.28947	24.7685		0.785916	0.136964
		0.789474	5.42105		0.274821	0.0739899
		14.2632	34.9512		0.446794	-0.308965
		2.73684	77.5393		0.766378	0.661151
		1.02632	3.57768		0.00416667	0.0227273
		18.6316	26.2134		0.0558754	-0.0384165
		4.65789	10.8947		0.746832	-0.00598846
		2.92105	10.5266		0.0683333	-0.206061
		3.39474	8.66899		0.374167	-0.0599567
		0	0.756817		0	0.0454545
		1.63158	1		0.125	-0.222727
		0	4.18132		0.535714	0
		0.0681818	3.32362		0.601474	-0.0465116
		0.0454545	3.10919		0.496032	-0.0232558
		0.159091	10.0781		0.972527	-0.0465116
		0.0681818	2.68034		0.518519	-0.0232558
		0.25	1.71542		0.823696	0.0930233
		2.25	2.13636		0.413171	0.0782946
		0.0909091	0.750494		0.290476	-0.0232558
		0	0.0454545		0.190476	0.0232558
		5.95455	3.52273		-0.0602317	0.123016
		3.43182	2.84091		0.017782	0.114699
		30.0455	28.1136		-0.237138	0.13732
		1.13636	0.977273		-0.105755	0.0830565
		41.3864	32.4857		-0.285937	0.268248
		51.4545	82.9832		0.630748	-0.0175087
		13.25	21.6571		0.0587989	0.143435
		68.8636	111.931		0.250557	0.0547214
		3.56818	14.7955		0.848371	0.04378
		30.5227	30.4318		0.0872203	0.00832572
		0.0227273	3.10919		0.547619	0
		16.5227	44.3864		0.850505	-0.443325
		8.65909	29.1621		0.805494	-0.132283
		0.386364	3.00198		0.785714	0
		1.72727	7.1833		0.542063	0.0883721
		1.25	3.64526		0.666667	-0.258915
		4.93182	9.22036		0.971429	-0.257863
		0.795455	5.68231		0.320465	-0.0620155
		14.0909	49.5326		0.818529	-0.344249
		0.272727	9.86364		0.957143	-0.0465116
		15.6136	10.5909		-0.107609	-0.251737
		2.59091	27.5539		0.695387	-0.0377261
		1.02273	2.78755		0.5161	-0.102713
		0.386364	2.57312		0.583333	-0.100775
		0.227273	0.204545		0.0952381	0
		4.5	3.61364		-0.154149	-0.0958723
		0.431818	1.31818		-0.184127	0
		2.20455	1.88636		-0.184524	-0.13278
		1.09091	2		-0.293651	0.158915
		17.0455	25.5168		0.276756	0.162366
		0.977273	1.07213		0.798413	0.193798
		2.90909	23.8014		0.303553	0.325053
		13.0455	17.5682		-0.0128368	0.0850693
		19.2727	27.1136		-0.00922029	0.148829
		5.31818	1.50099		-0.0412196	0.346145
		0.0909091	3.2164		-0.638254	0.942968
		33.8864	30.0909		-0.330527	0.240039
		12.3409	30.7703		0.418854	0.353368
		40.6136	32.7273		0.0290169	-0.0466978
		4.72727	13.9377		0.453685	-0.259801
		1.22727	13.4017		0.743783	0.0387597
		1.84091	24.8735		0.853171	0.0175006
		0.0681818	1.17935		0.190476	0
		1.11364	18.8696		0.767857	-0.0600775
		1.13636	14.7955		0.840703	0.0899225
		1.27273	29.9125		0.850265	0.0341085
		0.272727	7.39773		0.0952381	0.0387597
		0.795455	7.1833		0.115212	0.313178
		0.704545	9.11314		0.438095	-0.135189
		0.113636	0.681818		0.0654762	0.0465116
		0.0681818	0.0454545		0.547619	0.0232558
		0.0681818	1.28656		0.47619	0
		3.61364	5.18182		0.238719	0.266031
		0.159091	1.07213		0.225397	0.20155
		0.204545	3.9669		0.168043	0.604651
		2.86364	2.18182		-0.159864	0.158804
		12.8864	16.9091		0.0483855	0.306435
		0.681818	0.454545		0.0598639	0.240642
		0.795455	1.28656		0.763344	-0.182171
		0.204545	13.5089		0.146278	0.820558
		12.4545	9.29545		-0.229818	0.144099
		10.9091	21.8636		-0.0836248	0.762215
		8.27273	65.1858		0.318425	0.396428
		12.4545	29.1621		0.583279	-0.236205
		2.75	12.6512		0.431951	-0.10742
		7.38636	26.5889		0.452579	-0.0633645
		1.22727	3.68182		0.462552	0.104784
		5.88636	34.0939		0.185331	0.138684
		4.75	10.3997		0.126408	0.0701043
		6.84091	22.622		0.389467	0.230617
		3.31818	8.36265		0.0613946	0.0449612
		4.27273	12.8656		0.288619	-0.11766
		0	0.750494		0.047619	0.0232558
		6	7.52459		0.0995455	0.0120418
		14.082	18.6393		0.10761	0.0115479
		9.44262	9.2459		-0.0681066	-0.060446
		16.2623	33.9362		0.0707515	0.263023
		3.04918	5.1949		0.566558	-0.145553
		4.27869	12.1967		0.197444	0.20716
		85.5082	84.8033		-0.0341085	-0.00958553
		2.83607	3.65574		-0.0411935	0.0502124
		0.491803	1.57377		0.05	0
		3.7541	15.4918		0.442576	0.185405
		2.7541	4.21311		0.394625	0.0290166
		1.04918	1.39344		0.240385	-0.143735
		7.7541	11.2295		0.235558	0.0127856
		0.737705	1.08197		0.0576923	-0.101984
		3.4918	6.44262		0.411473	-0.030608
		11.8361	12.5082		0.139568	0.00415127
		0.655738	0.409836		-0.00961538	-0.00943396
		0.0491803	3.89617		0.591667	0.0377358
		0.770492	1.27869		0.141026	-0.00188679
		1.65574	9.54281		0.00137363	0.259119
		2.2623	2.7541		0.0529498	0.181891
		1.21311	1.45902		0.105769	0.155256
		1.21311	1.34426		0.00897436	-0.0925427
		0.836066	1.91803		0.357692	0.0663236
		8.47541	33.3716		0.709047	0.128636
		1.86885	5.30783		0.323626	0.0843339
		2.77049	3.93443		0.0715507	0.134172
		2.85246	3.91803		0.198214	0.0186583
		16.8525	28.5155		0.175377	0.0646496
		3.85246	13.9472		0.811329	0.137645
		3.04918	5.83607		0.508951	0.0461366
		24.0492	38.623		0.54689	0.0688061
		3.08197	37.2113		0.732891	0.441553
		5.7377	18.4645		0.167427	0.39481
		1.83607	2.40984		0.046978	0.00440252
		27.3934	19.9508		-0.16737	-0.100984
		4	6.94536		0.191213	0.0772278
		14.8852	23.8288		0.364946	0.127618
		1.27869	5.42077		-0.54069	0.644459
		1.93443	10.6157		0.913523	0.0417191
		1.06557	4.6867		0.641026	-0.0949686
		1.29508	8.13115		0.486264	0.310305
		67.4262	71.1311		0.0598079	-0.029116
		0.852459	0.918033		0.260256	0.178616
		9.34426	9.67213		0.186076	-0.00402454
		0.0983607	0.262295		0.0576923	0.0339623
		4.06557	3.62295		0.0134518	-0.0359498
		18.4262	18.4426		0.0246172	0.032765
		0.721311	0.934426		0.0400113	-0.00641344
		51.0984	55.7705		-0.00651394	0.0072111
		2.54098	3.62295		-0.198142	0.329574
		1.4918	5.54098		-0.00769231	0.112893
		49.5574	66.8561		-0.0725238	0.148131
		32.3115	33.3607		-0.0130368	0.0143526
		19.0492	21.4098		0.00509208	0.0536002
		0	0.0327869		0.0192308	0
		19.9016	19.0492		0.368158	-0.0681834
		1	2.25865		0.352564	0.132075
		2.11475	2.31148		0.0379082	0.170111
		1.37705	1.57377		0.192308	-0.0849057
		2.16393	4.08197		-0.0667818	0.184061
		3.04918	19.8197		0.756836	-0.0914922
		26.2857	85.25		0.57208	0.030791
		12.1429	20.8733		0.0788236	0.035001
		56.4762	62.4133		-0.110829	0.0343688
		16.7143	46.0867		0.527825	-0.115374
		2.35714	26.2467		0.804747	-0.0936508
		0.0714286	4.13333		0.432432	0.0238095
		15.0238	37.4067		0.239082	0.0746844
		3.04762	7.16667		0.448866	0.500907
		1.2381	2.68667		0.351351	0.015873
		1.95238	0.809524		-0.0425271	0.138095
		0.238095	2.68667		0.432432	0.651323
		2.42857	9.61		0.418986	0.189147
		39.3333	16.0238		-0.35808	0.0520733
		1.38095	4.85667		0.432304	0.552098
		0.97619	0.952381		0.162162	0.238095
		0.0238095	14.0533		0.900901	0
		13.5238	17.8095		0.197669	-0.0938404
		3.64286	3.64286		0.637838	-0.195011
		4.54762	14.4667		0.657689	0.00464853
		4.38095	22.63		0.871103	-0.193225
		0.619048	12.5033		0.504722	0.254535
		3.28571	20.8733		0.902853	-0.0627415
		3.90476	10.9533		0.911969	-0.106349
		0.952381	13.02		0.935135	0.00793651
		0.0952381	11.2633		0.89009	0.0809524
		18.4762	17.0476		-0.106949	-0.0344231
		8.59524	6.78571		-0.192433	0.0649399
		23.1667	8.68		-0.326366	0.240841
		3.7381	2.88095		0.0185328	0.425821
		2.95238	2.14286		-0.157143	0.378005
		1.80952	2.85714		0.0457431	0.3637
		3.64286	3.88095		0.0783998	0.329044
		0.928571	4.03		0.47529	0.0134921
		12.1905	7.02667		-0.113873	0.437724
		1.42857	1.40476		-0.0810811	0.559354
		5.64286	25.0067		0.541514	0.567349
		2.85714	2.83333		0.173102	0.343065
		7.47619	10.5714		0.0341836	0.414377
		0.619048	1.2381		0.00900901	0.442857
		0.761905	3.61667		0.274775	-0.031746
		8.85714	10.7619		-0.088896	0.0336629
		0.904762	2.99667		0.18018	0.0873016
		5.09524	10.9533		-0.212766	0.247779
		0.333333	0.833333		0.0718147	0.0126984
		0.52381	7.54333		0.518919	0.346154
		0.214286	0.428571		0.135135	0.186508
		47.619	97.4433		0.196532	-0.0250823
		27.4762	26.5952		-0.0891324	0.204726
		2.66667	3.78571		0.100527	0.116893
		13.5476	34.5133		0.33173	0.0838442
		12.9286	40.0933		0.712758	-0.364358
		3.71429	2.61905		0.162162	-0.0424575
		35.7143	51.2533		0.273569	-0.135327
		7.30952	8.5		0.253783	-0.122334
		0.214286	3.20333		0.405405	0
		1.04762	1.38095		0.036036	0.11164
		0.452381	3.92667		0.594595	-0.015873
		29.1667	37.9762		0.186463	-0.0995916
		0.571429	2.58333		0.351351	-0.119048
		2.04762	3.59524		0.44897	0.518934
		6.7619	20.8733		0.800369	-0.277849
		18.7381	19.9762		-0.0474076	0.0956357
		21.5714	19.9524		-0.0536222	0.275705
		38.4343	42.4848		0.00883556	0.0801321
		22.8384	22.2121		-0.0570469	0.103871
		0.121212	1.97882		0.349495	0.0574713
		37.7273	39.2626		0.012015	0.0132196
		14.6566	14.2626		-0.0106771	-0.0913848
		8.66667	11.264		0.159484	-0.0391582
		20.2323	20.9697		-0.016998	0.0745044
		42.2525	33.101		-0.0947494	-0.051692
		0.89899	4.84049		0.743434	0.308867
		30.6768	31.2323		0.0371099	0.0186023
		13.8081	13.6061		0.342393	-0.314096
		13.798	24.0807		0.413376	-0.0089842
		33.0101	45.2997		0.274573	-0.112464
		6.74747	14.1257		0.590558	-0.173096
		24.0404	18.3878		-0.15329	0.115756
		32.4242	27.3939		-0.114082	0.0512983
		43.1313	57.1117		0.238231	-0.256984
		0.0808081	0.0606061		0.0505051	0.0689655
		7.68687	10.6061		0.641694	-0.426105
		3.52525	7.58039		0.442031	-0.0727148
		6.12121	15.2521		0.733279	-0.350053
		1.31313	2.25281		0.193266	0.0354132
		18.4343	20.0926		0.440553	-0.161381
		0.444444	6.36265		0.61423	0.653421
		4.9697	7.74747		0.683447	-0.402539
		6.50505	6.62626		0.117063	-0.0614926
		1.69697	1.52525		0.0631714	0.167424
		2.88889	21.1581		0.642421	0.709543
		43.7576	46.5556		0.0873239	-0.0361991
		54.5333	58.0645		0.127468	0.0348873
		17.1333	21.9677		0.229638	-0.0197553
		0.7	1.48387		-0.0595238	0.0827957
		1.63333	2.80645		0.340476	0.0823349
		24.5667	24.3871		-0.0349277	0.0375508
		7.5	8.87097		0.0664151	0.119858
		10.9667	14.871		0.188852	0.142
		2.9	3.3871		-0.0765435	0.0591398
		48.4333	50.1613		0.0949696	-0.0160292
		3.63333	5.90323		-0.0671249	0.441608
		1.7	2.32258		-0.0571429	0.227957
		0.166667	2.98361		0.535714	0.141935
		0.7	3.67213		0.369048	0.270353
		0.1	4.01639		0.404762	0.258065
		0.133333	0.709677		-0.0495053	0.193548
		0.6	5.39344		0.603896	0.0580645
		1.76667	1.96774		0.238946	0.193907
		0.5	16.2951		0.602237	0.487097
		2	6.19672		0.243452	0.167435
		0.1	1.4918		0.321429	0.0967742
		3.36667	3.45161		-0.0569161	0.0396174
		5.97561	8.7381		0.5	0.160407
		42.2195	37.9762		-0.0353916	-0.0583459
		18.8293	34.0238		0.245318	0.345066
		4.12195	9.6875		0.455273	0.172769
		1.82927	2.78571		-0.267659	0.33204
		22.9024	28.0714		0.469232	0.00525815
		59.3902	69.2381		0.279254	0.0231271
		15.2927	14.7619		0.0374881	-0.0513601
		11.6098	19.381		0.159572	0.343183
		23.439	26.7619		0.15406	0.129282
		28.6098	36.7318		0.118489	-0.154966
		1.17073	10.0911		0.875	-0.0326797
		11.6829	35.1979		0.698178	-0.411263
		3.46341	7.90476		-0.0541286	0.571045
		5.58537	29.4661		0.807667	0.172785
		3.12195	20.9896		0.938387	-0.39752
		7.02439	39.1536		0.965125	-0.402381
		2.60976	5.19048		0.53125	-0.078836
		1.26829	2.04762		0.543155	-0.121315
		4.31707	13.8854		0.264404	-0.224665
		10.9024	12.0952		-0.275546	0.391297
		0.463415	2.58333		0.375	0.0380952
		1.12195	5.57031		0.760417	-0.0277778
		0.317073	2.42188		0.296875	0.021164
		17.0976	21.5		0.527657	0.0170106
		1.97561	4.92857		0.822917	-0.322109
		7.31707	12.6745		0.36942	-0.156613
		29.3415	44.9661		0.139672	-0.0380566

## Sheet: Fig, 3
Fig. 3c						Fig. 3d						Fig. 3e			Fig. 3f				Fig. 3g
time from touch onset (ms)	spikes/s (Z-scored)					time from touch onset (ms)	whisker curvature (Z-scored)					External (spikes/s)	Self (spikes/s)			time spent without touch (s)				Run speed at touch onset (s)
	External		Self				External		Self			0	2.38095			External	Self			External	Self
	mean	s.e.m	mean	s.e.m			mean	s.e.m	mean	s.e.m		0.724638	2.38095		median	4.858	5.914		median	32.856	6.0976
-50	-0.106587	0.0661005	-0.0732028	0.0737413		-50	-0.464829	0.0806227	-0.0482332	0.221286		15.2174	47.619		75th percentile	6.203	7.674		75th percentile	43.6	11.721
-40	-0.0192342	0.0714661	-0.0573526	0.0763329		-48	-0.446149	0.0767375	-0.042917	0.191282		6.52174	0		25th percentile	3.768	4.424		25th percentile	19.047	2.567
-30	-0.0940289	0.0501094	-0.136288	0.0711738		-46	-0.446186	0.0753127	-0.163977	0.173579		-28.2609	-26.1905		maxima	24.967	17.684		maxima	86.507	35.461
-20	-0.15061	0.0622731	-0.0740705	0.0769742		-44	-0.494158	0.075977	-0.340624	0.18585		7.24638	2.38095		minima	2.472	3.044		minima	0.738	0.408
-10	-0.054993	0.0526744	0.0866868	0.0774391		-42	-0.583744	0.076531	-0.525966	0.220695		10.1449	0		Raw Data
0	2.14534	0.26101	0.806265	0.157532		-40	-0.669236	0.0771961	-0.631768	0.241588		9.42029	0		time spent without touch (s)
10	2.76746	0.293315	0.847037	0.148707		-38	-0.736382	0.0802147	-0.673469	0.223625		-3.62319	-9.52381		External	Self
20	1.10858	0.167736	0.244538	0.0985237		-36	-0.790562	0.0839532	-0.676277	0.19075		13.0435	3.57143		4.4932	3.756
30	1.23464	0.194187	0.0356634	0.0875388		-34	-0.836764	0.0887003	-0.618497	0.161274		7.97101	1.19048		4.4372	6.186
40	0.860985	0.127653	-0.00261233	0.0852058		-32	-0.865121	0.0945896	-0.476781	0.155526		10.8696	-2.38095		4.4452	3.14
50	0.570246	0.10317	0.0447976	0.0841659		-30	-0.845511	0.102003	-0.297341	0.148892		-15.2174	9.52381		5.35715	8
60	0.350103	0.102981	0.0361953	0.0767544		-28	-0.763221	0.105617	-0.0823708	0.153596		-8.69565	-25		4.42925	4.68
70	0.473272	0.109228	0.00608533	0.0722751		-26	-0.662035	0.104977	0.102591	0.156813		-11.5942	14.2857		6.2812	7.674
80	0.413964	0.101709	0.0516619	0.0764052		-24	-0.521578	0.103744	0.206426	0.154757		13.0435	2.38095		3.55925	13.608
90	0.239137	0.093751	-0.2518	0.0661386		-22	-0.390622	0.101284	0.329749	0.149567		23.1884	1.19048		6.2833	4.48
100	0.143038	0.0739416	-0.00271368	0.0839388		-20	-0.262039	0.0983157	0.326236	0.132947		21.7391	0		6.23525	6.752
						-18	-0.157916	0.0903976	0.286367	0.126222		27.5362	19.0476		5.98315	4.376
						-16	-0.110258	0.0744851	0.244509	0.121546		0.724638	7.14286		4.76515	7.038
						-14	-0.0831998	0.061955	0.221173	0.107078		-2.89855	-1.19048		5.6532	5.538
						-12	-0.121448	0.0535664	0.186593	0.0937026		10.1449	2.38095		6.2312	4.062
						-10	-0.164778	0.0487142	0.147531	0.0926231		-0.724638	-5.95238		5.3712	5.566
						-8	-0.203044	0.0500618	0.0819817	0.0831418		21.0145	1.19048		5.33725	6.634
						-6	-0.224032	0.0505997	0.0734887	0.0948735		21.0145	1.19048		4.76525	3.35
						-4	-0.231515	0.0510275	0.0775389	0.107489		-30.4348	11.9048		4.7653	8.884
						-2	-0.230387	0.0567778	0.0218421	0.101652		13.0435	4.7619		6.22725	5.92
						0	-0.214554	0.0646691	-0.00631291	0.0959229		18.8406	5.95238		6.2353	4.728
						2	-0.191769	0.0758873	-0.0613209	0.0975892		21.7391	4.7619		3.8953	6.086
						4	-0.1733	0.093183	-0.0578951	0.110924		-3.62319	0		5.0853	15.586
						6	-0.191912	0.107988	-0.095588	0.138871		102.564	-0.231481		5.13925	3.07
						8	-0.249419	0.110562	-0.245456	0.178801		-1.28205	-6.71296		6.6752	4.424
						10	-0.354725	0.106755	-0.396689	0.212334		29.4872	0.462963		5.91545	4.964
						12	-0.435608	0.100785	-0.547676	0.213511		73.0769	-19.9074		3.78475	5.908
						14	-0.548557	0.0970692	-0.597491	0.214022		37.1795	18.0556		4.3506	11.94
						16	-0.597426	0.0943666	-0.661317	0.183716		20.5128	-3.47222		5.549	4.424
						18	-0.500156	0.0871239	-0.588657	0.163517		-7.69231	-5.78704		3.451	3.384
						20	-0.329871	0.0832678	-0.393198	0.177282		-20.5128	-21.7593		4.41385	6.078
						22	-0.125751	0.0817992	-0.170285	0.178485		55.1282	22.2222		7.3583	10.302
						24	0.0626168	0.0772232	0.0829065	0.16335		1.28205	5.55556		2.5572	16.01
						26	0.233721	0.0718983	0.26821	0.143518		35.8974	-6.25		2.85765	17.684
						28	0.329954	0.0676718	0.184044	0.153175		14.1026	2.08333		3.75165	9.392
						30	0.336352	0.0636155	0.0945698	0.159315		-8.97436	8.10185		6.17885	4.678
						32	0.289431	0.0662857	0.0605781	0.156228		28.2051	9.02778		4.65145	6.496
						34	0.218452	0.0691602	0.0112415	0.16023		67.9487	9.49074		4.349	3.044
						36	0.146139	0.0680393	0.0491178	0.157038		105.128	-10.4167		5.13245	6.206
						38	0.110592	0.0704796	0.0576586	0.148081		71.7949	-12.2685		4.23465	4.198
						40	0.119326	0.0758212	0.125311	0.141724		-6.41026	-5.09259		9.0613
						42	0.0959282	0.0839846	0.110386	0.136148		-15.3846	-19.213		3.6989
						44	0.0867609	0.0859432	0.160895	0.132159		71.7949	12.5		7.84525
						46	0.044693	0.0852151	0.241345	0.112357		14.1026	-17.8241		15.6367
						48	0.00710082	0.0821568	0.286827	0.107978		244.872	20.8333		10.0046
						50	0.00919195	0.079395	0.271725	0.115083		17.9487	0		5.59885
						52	0.0458168	0.0793867	0.266792	0.115197		117.949	74.3056		11.7647
						54	0.103179	0.085562	0.259895	0.114545		230.769	35.8796		6.67925
						56	0.198032	0.0872414	0.195051	0.122261		55.1282	4.39815		8.1729
						58	0.301588	0.0851039	0.110613	0.135806		57.6923	16.2037		3.9717
						60	0.427507	0.0876932	-0.0636126	0.148052		30.7692	0		4.8733
						62	0.535755	0.0910401	-0.115227	0.152536		5.12821	-3.47222		5.14705
						64	0.578774	0.0911231	-0.137234	0.145386		-3.84615	-26.3889		3.96525
						66	0.556762	0.0861129	-0.160882	0.144861		87.1795	37.7315		3.6588
						68	0.562968	0.0776615	-0.164227	0.146354		57.6923	22.9167		9.94685
						70	0.575798	0.0800948	-0.102609	0.158492		-32.0513	27.5463		3.04185
						72	0.565041	0.0869815	0.0259724	0.163478		191.026	72.9167		5.16035
						74	0.561447	0.0939927	0.107429	0.156088		50	0		4.5649
						76	0.550134	0.0958003	0.085651	0.161784		19.2308	18.0556		3.70325
						78	0.55661	0.091883	0.00390642	0.157882		21.7949	0		11.4735
						80	0.5699	0.086481	0.0233818	0.145643		39.7436	6.25		3.6684
						82	0.56059	0.0879942	0.142662	0.14921		166.667	50		4.85375
						84	0.565329	0.0901775	0.213985	0.163218		47.4359	6.25		5.4286
						86	0.550075	0.0870297	0.280379	0.181487		115.385	47.9167		15.373
						88	0.578029	0.085122	0.400739	0.173664		-10.2564	-7.17593		4.8698
						90	0.623146	0.0845718	0.497713	0.160624		-3.84615	2.31481		5.13655
						92	0.678073	0.0889595	0.529661	0.160093		-1.51515	-13.1746		4.3653
						94	0.709531	0.093523	0.487936	0.161578		7.57576	-10.3175		24.967
						96	0.710171	0.0958163	0.437562	0.155463		33.3333	7.03704		4.8836
						98	0.726915	0.102219	0.427446	0.156944		43.9394	18.0423		5.177
						100	0.736332	0.114095	0.336284	0.159068		4.54545	7.46032		7.5531
												27.2727	19.6825		3.6397
												27.2727	22.6984		2.47235
												13.6364	2.38095		3.64095
												36.3636	25.8201		3.36345
												6.06061	-7.03704		2.7807
												22.7273	6.03175		3.6709
												7.57576	8.51852		4.27875
												-4.54545	-4.07407		3.3746
												-1.51515	-29.418		4.8625
												13.6364	-9.78836		2.7293
												83.3333	70.4762		3.37485
												57.5758	36.9841		3.09175
												40.9091	21.5873		3.9771
												9.09091	0		5.50295
												66.6667	25.4497		3.67525
												-6.06061	-0.793651		4.5411
												-4.54545	-1.85185		14.2134
												43.9394	13.1746		4.8676
												36.3636	41.1111		6.0844
												1.51515	3.65079		3.0828
												12.1212	17.5661		3.0672
												13.6364	14.3915		2.9957
												9.09091	3.1746		3.34875
												86.3636	47.619		3.08705
												18.1818	9.52381		3.38055
												13.6364	3.59788		4.8733
												0	0		3.99455
												2.73224	2.14461		6.36955
												-15.5738	-19.7304		6.99915
												3.55191	-9.8652		9.961
												6.01093	-5.69853		4.2566
												5.19126	10.4167		10.8634
												1.36612	3.125		7.6111
												-4.64481	4.53431		3.9412
												28.4153	18.75		4.88475
												2.18579	2.57353		5.1572
												-2.73224	0.796569		4.33915
												46.1749	15.0123		12.0512
												5.46448	-0.857843		4.2785
												0.546448	2.69608
												10.6557	-11.7034
												26.2295	-6.80147
												44.5355	-1.65441
												15.0273	-15.625
												-4.91803	-1.10294
												9.28962	3.30882
												42.0765	12.5
												-16.9399	-40.2574
												-0.819672	-0.857843
												18.306	22.9167
												8.46995	3.18627
												18.8525	10.4167
												0.273224	22.6716
												7.9235	5.57598
												9.01639	15.0735
												-2.45902	-8.76225
												2.45902	-8.57843
												2.45902	-12.5613
												-1.91257	0.367647
												0.819672	-2.81863
												44.8087	19.9142

## Sheet: Fig. 4
									Fig. 4e
Fig. 4c						Fig. 4d			Box plot data
Mouse 1						External (spikes/s)	Self (spikes/s)		interval between touch events (s)
time from touch onset (ms)	spikes/s (Z-scored)					16.6667	0.666667			External	Self
	External		Self			3.84615	1.33333		median	13.146	11.246
	mean	s.e.m	mean	s.e.m		6.41026	-2		75th percentile	24.1711	17.782
-50	-0.281743	0.0687239	0.054229	0.0996751		6.41026	-0.666667		25th percentile	10.501	8.345
-40	-0.409049	0.101511	-0.0873444	0.0986618		1.28205	-2.66667		maxima	68.996	53.282
-30	-0.349889	0.069958	0.0576799	0.132821		0	-2		minima	0.48	0.068
-20	-0.307129	0.0942153	-0.0781814	0.0962036		0	-2.66667		Raw data
-10	-0.516157	0.0743671	-0.0248871	0.0940362		6.41026	0		interval between touch events (s)
0	1.41493	0.238696	0.655794	0.209966		38.4615	10		External	Self
10	3.15541	0.363453	0.951432	0.159595		26.9231	11.3333		14.2155	8.418
20	2.055	0.214681	0.74879	0.173051		28.2051	18		22.5771	12.296
30	0.851344	0.215987	0.256078	0.157714		7.69231	-4		8.9985	15.504
40	0.0649634	0.115454	-0.175846	0.102187		7.69231	2		26.741	8.272
50	-0.244836	0.0649533	-0.323576	0.0660868		39.7436	18		21.4285	7.622
60	-0.168779	0.0840104	-0.238312	0.0963886		58.9744	40.6667		35.8051	15.326
70	0.226511	0.100007	-0.201242	0.0767409		11.5385	9.33333		12.0174	10.676
80	0.186973	0.121283	-0.147655	0.0467833		3.84615	-1.33333		0.48	27.936
90	0.205863	0.132028	-0.33995	0.0826779		11.5385	-9.33333		26.5215	15.718
100	-0.183644	0.0913695	0.128998	0.0966377		10.2564	4		15.1422	13.538
						14.1026	0		11.2638	15.344
Mouse 2						15.3846	2.66667		19.7945	18.398
time from touch onset (ms)	spikes/s (Z-scored)					60.2564	44.6667		25.7651	19.454
	External		Self			51.2821	20.6667		6.54475	11.316
	mean	s.e.m	mean	s.e.m		32.0513	12.6667		11.5148	1.368
-50	-0.107354	0.109077	0.100582	0.131483		12.8205	8.66667		66.1357	6.664
-40	-0.258613	0.0808924	0.0349639	0.10792		24.359	20		40.4267	33.724
-30	-0.228585	0.110189	0.137522	0.147735		0	-4.66667		12.3205	8.05
-20	-0.0742501	0.0921203	0.0756014	0.137614		4.16667	6.66667		9.36245	7.694
-10	-0.313316	0.0706835	0.152819	0.117582		2.08333	4.44444		8.0871	8.74
0	0.447731	0.230138	0.992927	0.201718		8.33333	-14.4444		10.4626	9.274
10	1.63854	0.297774	1.04481	0.221855		9.375	5.55556		11.2551	7.718
20	2.17776	0.337549	1.1254	0.223517		132.292	64.4444		13.9711	15.608
30	1.49576	0.255905	0.255576	0.153205		36.4583	31.1111		68.9956	0.068
40	1.46145	0.229597	0.235354	0.130099		126.042	85.5556		10.5403	35.78
50	0.924573	0.184271	0.104888	0.10903		87.5	72.2222		18.8724	20.306
60	0.561655	0.151508	0.0766513	0.0994025		18.75	13.3333		11.89	9.978
70	0.299529	0.121491	-0.0923469	0.0990878		6.25	4.44444		8.2377	10.468
80	0.323818	0.128183	-0.321361	0.0658514		12.5	4.44444			28.53
90	0.0548249	0.105245	-0.0999696	0.086438		-8.33333	-25.5556			9.044
100	0.267177	0.125346	-0.231442	0.102454		5.20833	0			17.166
						11.4583	5.55556			7.244
						5.20833	7.77778			53.282
						14.5833	3.33333			11.328
						15.625	1.11111			10.52
						15.625	4.44444			7.942
						10.4167	2.22222			8.91
						32.2917	35.5556			11.176
						21.875	1.11111			25.798
						7.29167	0			47.714
						0	-6.66667
						9.375	6.66667
						-7.29167	-28.8889
						84.375	82.2222
						4.16667	3.33333
						-2.08333	-11.1111
						44.7917	26.6667
						107.292	95.5556
						184.375	131.111
						5.20833	10
						157.292	112.222
						45.8333	16.6667
						29.1667	18.8889
						33.3333	14.4444
						11.4583	5.55556
						-6.25	-4.44444
						2.08333	-16.6667
						-2.08333	-2.22222
						-40.625	-76.6667
						-2.08333	0
						-6.25	-11.1111
						-10.4167	-2.22222
						43.75	13.3333
						38.5417	13.3333
						1.04167	3.33333

## Sheet: Fig. 5
		Fig. 5e				Fig. 5b right				Raw data										Fig. 5f				Raw data
		Box plot data	response repetition slope			stimulus repetition	whisker position: transient period (norm.)			stimulus repetition	whisker position: transient period (norm.)									stimulus repetition	spike waveform amp (norm.)			stimulus repetition	spike waveform amp (norm.)
			external	self			mean	s.e.m			mouse 1	mouse 2	mouse 3	mouse 4	mouse 5	mouse 6	mouse 7	mouse 8			mean	s.e.m			mouse 1	mouse 2	mouse 3	mouse 4	mouse 5	mouse 6	mouse 7	mouse 8
		median	-0.098	-0.011		1	0.514948	0.0461173		1	0.554556	0.474188	0.50089	0.320474	0.456512	0.512033	0.78776	0.513172		1	0.530498	0.0345515		1	0.591829	0.501948	0.57143	0.572508	0.440502	0.532294	0.358063	0.675412
		75th percentile	0.002	0.066		2	0.533329	0.0413931		2	0.54589	0.584511	0.520304	0.385833	0.512426	0.593269	0.743241	0.381162		2	0.481527	0.0260275		2	0.605069	0.448543	0.480899	0.441927	0.424091	0.467213	0.402002	0.582468
		25th percentile	-0.349	-0.084		3	0.518379	0.0455938		3	0.443902	0.604783	0.414714	0.519169	0.452951	0.538581	0.784824	0.388108		3	0.497891	0.0303064		3	0.61962	0.394067	0.56197	0.402082	0.510059	0.466426	0.440746	0.588158
		maxima	1.551	2.778		4	0.516175	0.0485262		4	0.526742	0.534324	0.398837	0.433708	0.513468	0.537998	0.814454	0.369873		4	0.490425	0.0283689		4	0.585312	0.433698	0.486718	0.455288	0.370412	0.519115	0.458524	0.614338
		minima	-2.881	-1.56		5	0.528046	0.0327666		5	0.469213	0.581956	0.512467	0.401303	0.490648	0.585875	0.702508	0.480397		5	0.465254	0.0303907		5	0.559575	0.425698	0.481477	0.492795	0.370968	0.445587	0.348781	0.597148
		Raw data	response repetition slope			6	0.536337	0.0422413		6	0.511305	0.520239	0.513002	0.422512	0.483677	0.614475	0.792996	0.432493		6	0.4799	0.0186074		6	0.553666	0.390823	0.429354	0.496036	0.535999	0.473171	0.478431	0.481721
			external	self		7	0.554757	0.0390002		7	0.433992	0.599415	0.515821	0.45083	0.516584	0.568149	0.788296	0.564971		7	0.473978	0.0230766		7	0.548922	0.482567	0.455347	0.452968	0.377938	0.491502	0.410012	0.572569
			-0.740642	-0.346066		8	0.543977	0.0428025		8	0.611815	0.518649	0.492286	0.437382	0.505788	0.539578	0.809305	0.437015		8	0.450698	0.0323606		8	0.487627	0.416679	0.478317	0.323781	0.381774	0.445417	0.436192	0.635801
			-0.73262	-0.092055		9	0.550768	0.0407856		9	0.52258	0.608962	0.524434	0.460646	0.468835	0.470888	0.809522	0.540281		9	0.474733	0.0158658		9	0.524128	0.440682	0.428449	0.511587	0.500617	0.42106	0.44563	0.525713
			-0.168984	-0.0641711		10	0.554232	0.0387906		10	0.568452	0.602586	0.461272	0.412295	0.482792	0.564007	0.772126	0.570327		10	0.49519	0.0356289		10	0.517645	0.475898	0.630835	0.363663	0.381386	0.471788	0.480866	0.63944
			-0.0101604	-0.0668449		11	0.557411	0.0378115		11	0.585912	0.603446	0.524938	0.432678	0.441169	0.585772	0.768501	0.516872		11	0.455951	0.026821		11	0.456427	0.459781	0.523064	0.351837	0.428334	0.355362	0.512941	0.55986
			-0.153476	0.00993125		12	0.597724	0.0384612		12	0.614565	0.641508	0.565487	0.430969	0.488502	0.598174	0.789571	0.653013		12	0.416035	0.0259711		12	0.420983	0.359722	0.511436	0.4028	0.336783	0.376618	0.377492	0.542445
			-0.042246	-0.386173		13	0.527395	0.0422833		13	0.603589	0.581618	0.522663	0.440302	0.48907	0.471832	0.752126	0.357961		13	0.456319	0.0324323		13	0.432727	0.372955	0.585199	0.348812	0.400448	0.442073	0.471786	0.596555
			0.0385027	-0.129106		14	0.532801	0.0360082		14	0.568612	0.607891	0.469424	0.425973	0.484188	0.547251	0.726705	0.43236		14	0.433229	0.032643		14	0.470445	0.386966	0.494894	0.320089	0.348924	0.378378	0.46418	0.601957
			-0.160428	-0.0359053		15	0.540605	0.0310764		15	0.566585	0.53483	0.501423	0.418111	0.473842	0.509813	0.69794	0.622295		15	0.408406	0.0195968		15	0.48845	0.396299	0.400313	0.418376	0.364971	0.474298	0.40865	0.315892
			-0.449733	0.334607		16	0.550991	0.0320097		16	0.581869	0.57927	0.504063	0.432938	0.533176	0.539541	0.740834	0.496237		16	0.453655	0.0321952		16	0.513471	0.396768	0.472591	0.362404	0.392748	0.358712	0.519073	0.613477
			-0.927273	-0.105042		17	0.476592	0.0509927		17	0.512483	0.197834	0.538805	0.418597	0.42608	0.497264	0.711744	0.50993		17	0.418293	0.0140838		17	0.398059	0.375646	0.495213	0.38691	0.416101	0.404418	0.459721	0.410274
			-0.435294	-0.0411149		18	0.530806	0.0414144		18	0.53929	0.592929	0.552097	0.439746	0.34	0.523727	0.746593	0.512062		18	0.455889	0.0372828		18	0.446628	0.383398	0.544598	0.316392	0.361233	0.471667	0.479097	0.6441
			-2.88075	0.090914		19	0.553806	0.0355005		19	0.595027	0.534178	0.537878	0.433078	0.482844	0.580928	0.766047	0.500467		19	0.419045	0.0178189		19	0.439372	0.458479	0.398172	0.340007	0.376738	0.405832	0.50286	0.430899
			-0.144385	0.015876		20	0.540161	0.0377358		20	0.483141	0.497266	0.509515	0.452742	0.511655	0.478586	0.777907	0.610474		20	0.462682	0.0328455		20	0.50903	0.397563	0.520978	0.318897	0.351761	0.533946	0.501358	0.567922
			-1.27112	0.0286311		21	0.581174	0.0341537		21	0.60318	0.603947	0.527669	0.452803	0.469085	0.665227	0.740274	0.587203		21	0.400077	0.0151992		21	0.395275	0.333319	0.452143	0.398399	0.389814	0.360752	0.463637	0.407277
			-0.441176	-0.00325662		22	0.550054	0.043923		22	0.534695	0.530706	0.468499	0.410313	0.485926	0.591235	0.824683	0.554376		22	0.422236	0.0328023		22	0.497646	0.385574	0.497606	0.449235	0.335736	0.462249	0.503872	0.245976
			-0.436898	-0.26148		23	0.549934	0.0492261		23	0.516319	0.57616	0.498359	0.439512	0.547179	0.592009	0.848197	0.381736		23	0.42418	0.0236764		23	0.475376	0.367976	0.503408	0.382639	0.339664	0.40363	0.399449	0.521301
			-0.921925	0.222129		24	0.549049	0.044988		24	0.61343	0.549354	0.520068	0.416399	0.536782	0.562486	0.80411	0.389765		24	0.443937	0.0262908		24	0.430293	0.331378	0.511154	0.398045	0.406105	0.427975	0.473507	0.573039
			0.119251	0.00162831		25	0.538343	0.0405826		25	0.567753	0.604743	0.437723	0.422399	0.52719	0.586934	0.749459	0.410547		25	0.440483	0.0272337		25	0.418641	0.393556	0.47936	0.403485	0.350922	0.395374	0.488321	0.594203
			-0.996791	0.110589		26	0.478914	0.0368522		26	0.563672	0.537083	0.459901	0.482713	0.522119	0.591165	0.2647	0.409959		26	0.401319	0.0438505		26	0.487033	0.29571	0.440017	0.224417	0.298694	0.393852	0.465276	0.605551
			-0.231016	-0.0196754		27	0.554291	0.0331625		27	0.617239	0.62784	0.523361	0.456317	0.515198	0.577214	0.699234	0.417923		27	0.430021	0.0363256		27	0.504686	0.399416	0.421417	0.280945	0.330191	0.402002	0.499858	0.601652
			-0.355615	0.0212355		28	0.572861	0.0363818		28	0.628662	0.579568	0.533519	0.470334	0.474965	0.551788	0.792878	0.551174		28	0.391373	0.0255767		28	0.329428	0.359721	0.443763	0.304788	0.361165	0.514482	0.458194	0.359446
			-0.486096	-0.100386		29	0.579413	0.0389711		29	0.634891	0.564534	0.525112	0.459122	0.497329	0.569201	0.818824	0.566295		29	0.385369	0.0241035		29	0.374555	0.349222	0.427968	0.298287	0.353412	0.351676	0.40384	0.52399
			-1.30802	-0.0530888		30	0.560974	0.0442582		30	0.549107	0.616933	0.530172	0.453735	0.518892	0.574492	0.827793	0.416666		30	0.393936	0.0320516		30	0.407716	0.316868	0.506152	0.35141	0.276776	0.327365	0.443116	0.522085
			-0.0427807	0.972329		31	0.563877	0.0448279		31	0.64056	0.606769	0.569287	0.430601	0.518339	0.501444	0.81474	0.429272		31	0.42276	0.0278227		31	0.461879	0.340951	0.425648	0.346978	0.362836	0.415996	0.446343	0.58145
			-0.490248	-0.140927		32	0.545904	0.041044		32	0.57229	0.644819	0.491116	0.426437	0.538474	0.490404	0.770945	0.432746		32	0.434922	0.0355733		32	0.41933	0.372234	0.4016	0.405413	0.381281	0.477816	0.355185	0.666518
			-0.466272	-0.00965251		33	0.578175	0.0319039		33	0.674768	0.637844	0.501988	0.44527	0.553641	0.575237	0.709995	0.526656		33	0.399403	0.0355045		33	0.382155	0.361551	0.370114	0.271446	0.31534	0.420874	0.480713	0.593032
			-0.174605	0.164736		34	0.568793	0.0448868		34	0.662052	0.640465	0.526717	0.41966	0.494288	0.580623	0.794013	0.432523		34	0.408907	0.0304988		34	0.448025	0.341486	0.421587	0.364287	0.277879	0.374728	0.514134	0.529129
			-0.240047	0.146075		35	0.547518	0.0467072		35	NaN	0.602871	0.505935	NaN	0.533842	0.542718	0.752663	0.347082		35	0.42998	0.0307152		35	NaN	0.317079	0.444142	NaN	0.387327	0.38702	0.476702	0.56761
			-0.30436	-0.156692		36	0.562418	0.0459398		36	NaN	0.629315	0.539431	NaN	0.526446	0.497726	0.780959	0.400628		36	0.378452	0.0278715		36	NaN	0.407902	0.353687	NaN	0.354183	0.455016	0.453687	0.246237
			-0.271357	-0.0833333		37	0.585142	0.0425624		37	NaN	0.576247	NaN	NaN	0.514441	0.5292	0.79535	0.510475		37	0.422598	0.0316417		37	NaN	0.352489	NaN	NaN	0.472044	0.353389	0.378512	0.556556
			0.0307463	-0.015444		38	0.54981	0.0413826		38	NaN	0.599122	NaN	NaN	0.45498	0.518019	0.728781	0.448149		38	0.393348	0.0116286		38	NaN	0.354765	NaN	NaN	0.398518	0.397759	0.373412	0.442285
			-0.0352595	-0.0572716		39	0.536461	0.0360512		39	NaN	0.600342	NaN	NaN	0.540479	0.613844	NaN	0.391177		39	0.427732	0.0439029		39	NaN	0.348064	NaN	NaN	0.342875	0.412071	NaN	0.607916
			-0.367827	0.456242		40	0.506595	0.0335062		40	NaN	0.584967	NaN	NaN	0.551296	0.519994	NaN	0.370124		40	0.457278	0.0423964		40	NaN	0.371562	NaN	NaN	0.347157	0.507817	NaN	0.602574
			0.0572614	0.21696		41	0.526182	0.044103		41	NaN	0.608894	NaN	NaN	0.533635	0.61474	NaN	0.347458		41	0.373265	0.0432871		41	NaN	0.316144	NaN	NaN	0.258194	0.376776	NaN	0.541948
			-0.0157963	-0.10084		42	0.525038	0.0432074		42	NaN	0.604935	NaN	NaN	NaN	0.585824	NaN	0.384355		42	0.443263	0.036874		42	NaN	0.357625	NaN	NaN	NaN	0.412753	NaN	0.559411
			-0.436936	-0.00878533		43	0.542299	0.0101885		43	NaN	0.573793	NaN	NaN	NaN	0.517248	NaN	0.535858		43	0.41671	0.00651972		43	NaN	0.424981	NaN	NaN	NaN	0.395581	NaN	0.429566
			-0.128627	-0.012605		44	0.478615	0.0582365		44	NaN	0.659493	NaN	NaN	NaN	0.43911	NaN	0.337242		44	0.483752	0.0385742		44	NaN	0.388942	NaN	NaN	NaN	0.45931	NaN	0.603005
			0.0504916	-0.392666		45	0.466255	0.0213795		45	NaN	0.426203	NaN	NaN	NaN	0.535814	NaN	0.436747		45	0.451871	0.0346829		45	NaN	0.338708	NaN	NaN	NaN	0.504113	NaN	0.512792
			0.0595181	0.135982		46	0.524525	0.0417424		46	NaN	0.66066	NaN	NaN	NaN	0.450133	NaN	0.462783		46	0.468706	0.0449719		46	NaN	0.3227	NaN	NaN	NaN	0.527874	NaN	0.555544
			0.0166425	-0.312834		47	0.443726	0.0238155		47	NaN	0.519826	NaN	NaN	NaN	0.391745	NaN	0.419607		47	0.471549	0.0414676		47	NaN	0.347612	NaN	NaN	NaN	0.486231	NaN	0.580805
			-0.805327	-0.228419		48	0.366554	0.0297501		48	NaN	0.448328	NaN	NaN	NaN	0.280222	NaN	0.371111		48	0.471835	0.0462011		48	NaN	0.349695	NaN	NaN	NaN	0.456174	NaN	0.609636
			-0.272768	-1.55997		49	0.462168	0.0573221		49	NaN	NaN	NaN	NaN	NaN	0.576812	NaN	0.347524		49	0.510766	0.0504971		49	NaN	NaN	NaN	NaN	NaN	0.409772	NaN	0.61176
			-0.014668	-0.322765		50	0.408546	0.012192		50	NaN	NaN	NaN	NaN	NaN	0.43293	NaN	0.384162		50	0.517882	0.0163806		50	NaN	NaN	NaN	NaN	NaN	0.485121	NaN	0.550644
			-0.0897002	-0.0362872		51	0.467169	0.0459582		51	NaN	NaN	NaN	NaN	NaN	0.559086	NaN	0.375253		51	0.453782	0.0283962		51	NaN	NaN	NaN	NaN	NaN	0.396989	NaN	0.510574
			-0.0606464	-0.00649351		52	0.433127	0.0176081		52	NaN	NaN	NaN	NaN	NaN	0.397911	NaN	0.468344		52	0.452861	0.00251475		52	NaN	NaN	NaN	NaN	NaN	0.447832	NaN	0.457891
			-0.250766	0.419786		53	0.497675	0.0130275		53	NaN	NaN	NaN	NaN	NaN	0.52373	NaN	0.47162		53	0.484339	0.0220417		53	NaN	NaN	NaN	NaN	NaN	0.440256	NaN	0.528422
			-0.182221	0.487777		54	0.470976	0.0327671		54	NaN	NaN	NaN	NaN	NaN	0.536511	NaN	0.405442		54	0.490578	0.00406593		54	NaN	NaN	NaN	NaN	NaN	0.498709	NaN	0.482446
			0.242303	0.194805		55	0.424756	0.0535996		55	NaN	NaN	NaN	NaN	NaN	0.531956	NaN	0.317557		55	0.481763	0.0121457		55	NaN	NaN	NaN	NaN	NaN	0.457472	NaN	0.506054
			0.183067	0.0657666		56	0.431839	0.0358862		56	NaN	NaN	NaN	NaN	NaN	0.503611	NaN	0.360066		56	0.479707	0.0319408		56	NaN	NaN	NaN	NaN	NaN	0.415826	NaN	0.543589
			-0.125259	0.23824		57	0.429772	0.0382854		57	NaN	NaN	NaN	NaN	NaN	0.506343	NaN	0.353201		57	0.483858	0.0157243		57	NaN	NaN	NaN	NaN	NaN	0.45241	NaN	0.515307
			-0.0140709	-0.081446						58	NaN	NaN	NaN	NaN	NaN	NaN	NaN	0.409908		58	0.599851	0		58	NaN	NaN	NaN	NaN	NaN	NaN	NaN	0.599851
			-0.606706	0.458188						59	NaN	NaN	NaN	NaN	NaN	NaN	NaN	0.382406		59	0.682159	0		59	NaN	NaN	NaN	NaN	NaN	NaN	NaN	0.682159
			0.027866	-0.075784						60	NaN	NaN	NaN	NaN	NaN	NaN	NaN	0.476333		60	0.500617	0		60	NaN	NaN	NaN	NaN	NaN	NaN	NaN	0.500617
			-0.438131	-0.109756						61	NaN	NaN	NaN	NaN	NaN	NaN	NaN	0.444323		61	0.318522	0		61	NaN	NaN	NaN	NaN	NaN	NaN	NaN	0.318522
			-0.120569	0						62	NaN	NaN	NaN	NaN	NaN	NaN	NaN	0.382586		62	0.622601	0		62	NaN	NaN	NaN	NaN	NaN	NaN	NaN	0.622601
			-0.566976	0.0670732						63	NaN	NaN	NaN	NaN	NaN	NaN	NaN	0.590391		63	0.568917	0		63	NaN	NaN	NaN	NaN	NaN	NaN	NaN	0.568917
			-0.0212444	-0.0335366						64	NaN	NaN	NaN	NaN	NaN	NaN	NaN	0.329512		64	0.589508	0		64	NaN	NaN	NaN	NaN	NaN	NaN	NaN	0.589508
			0.0184393	0.204268						65	NaN	NaN	NaN	NaN	NaN	NaN	NaN	0.349957		65	0.532381	0		65	NaN	NaN	NaN	NaN	NaN	NaN	NaN	0.532381
			-0.0993134	2.77787						66	NaN	NaN	NaN	NaN	NaN	NaN	NaN	0.167391		66	0.555059	0		66	NaN	NaN	NaN	NaN	NaN	NaN	NaN	0.555059
			0.0346141	0.0635889						67	NaN	NaN	NaN	NaN	NaN	NaN	NaN	0.0854279		67	0.232311	0		67	NaN	NaN	NaN	NaN	NaN	NaN	NaN	0.232311
			-0.0970489	-0.00566202						68	NaN	NaN	NaN	NaN	NaN	NaN	NaN	0.55268		68	0.536518	0		68	NaN	NaN	NaN	NaN	NaN	NaN	NaN	0.536518
			0.192804	0.00827526						69	NaN	NaN	NaN	NaN	NaN	NaN	NaN	0.46785		69	0.564308	0		69	NaN	NaN	NaN	NaN	NaN	NaN	NaN	0.564308
			0.226771	0.0431185						70	NaN	NaN	NaN	NaN	NaN	NaN	NaN	0.346606		70	0.532556	0		70	NaN	NaN	NaN	NaN	NaN	NaN	NaN	0.532556
			0.0549944	0.016115						71	NaN	NaN	NaN	NaN	NaN	NaN	NaN	0.419668		71	0.497735	0		71	NaN	NaN	NaN	NaN	NaN	NaN	NaN	0.497735
			-0.359081	-1.09756						72	NaN	NaN	NaN	NaN	NaN	NaN	NaN	0.32231		72	0.47788	0		72	NaN	NaN	NaN	NaN	NaN	NaN	NaN	0.47788
			0.00808741	0.101115						73	NaN	NaN	NaN	NaN	NaN	NaN	NaN	0.40727		73	0.508575	0		73	NaN	NaN	NaN	NaN	NaN	NaN	NaN	0.508575
			-0.0980194	0.0426173						74	NaN	NaN	NaN	NaN	NaN	NaN	NaN	0.275168		74	0.549944	0		74	NaN	NaN	NaN	NaN	NaN	NaN	NaN	0.549944
			-0.222566	-0.0839383						75	NaN	NaN	NaN	NaN	NaN	NaN	NaN	0.307838		75	0.573313	0		75	NaN	NaN	NaN	NaN	NaN	NaN	NaN	0.573313
			-0.841091	-0.0221999						76	NaN	NaN	NaN	NaN	NaN	NaN	NaN	0.348104		76	0.553547	0		76	NaN	NaN	NaN	NaN	NaN	NaN	NaN	0.553547
			-0.74016	-0.297349						77	NaN	NaN	NaN	NaN	NaN	NaN	NaN	0.520379		77	0.436047	0		77	NaN	NaN	NaN	NaN	NaN	NaN	NaN	0.436047
			0.0811976	0.0447239						78	NaN	NaN	NaN	NaN	NaN	NaN	NaN	0.370775		78	0.470509	0		78	NaN	NaN	NaN	NaN	NaN	NaN	NaN	0.470509
			-1.16523	-0.0910682						79	NaN	NaN	NaN	NaN	NaN	NaN	NaN	0.355085		79	0.511086	0		79	NaN	NaN	NaN	NaN	NaN	NaN	NaN	0.511086
			-0.188275	-0.176951						80	NaN	NaN	NaN	NaN	NaN	NaN	NaN	0.266239		80	0.480411	0		80	NaN	NaN	NaN	NaN	NaN	NaN	NaN	0.480411
			-0.18504	-0.00437516						81	NaN	NaN	NaN	NaN	NaN	NaN	NaN	0.246931		81	0.44138	0		81	NaN	NaN	NaN	NaN	NaN	NaN	NaN	0.44138
			-0.00549944	-0.022524						82	NaN	NaN	NaN	NaN	NaN	NaN	NaN	0.265624		82	0.476838	0		82	NaN	NaN	NaN	NaN	NaN	NaN	NaN	0.476838
			-0.0705222	0.00421312						83	NaN	NaN	NaN	NaN	NaN	NaN	NaN	0.310023		83	0.458632	0		83	NaN	NaN	NaN	NaN	NaN	NaN	NaN	0.458632
			0.00452895	-0.155399						84	NaN	NaN	NaN	NaN	NaN	NaN	NaN	0.365864		84	0.559051	0		84	NaN	NaN	NaN	NaN	NaN	NaN	NaN	0.559051
			-0.844002	-0.0275473						85	NaN	NaN	NaN	NaN	NaN	NaN	NaN	0.275678		85	0.532164	0		85	NaN	NaN	NaN	NaN	NaN	NaN	NaN	0.532164
			-0.356817	-0.281793						86	NaN	NaN	NaN	NaN	NaN	NaN	NaN	0.148842		86	0.348978	0		86	NaN	NaN	NaN	NaN	NaN	NaN	NaN	0.348978
			0.0158513	0.329271						87	NaN	NaN	NaN	NaN	NaN	NaN	NaN	0.248896		87	0.460831	0		87	NaN	NaN	NaN	NaN	NaN	NaN	NaN	0.460831
			-0.141044	-0.0259269						88	NaN	NaN	NaN	NaN	NaN	NaN	NaN	0.298126		88	0.518951	0		88	NaN	NaN	NaN	NaN	NaN	NaN	NaN	0.518951
			-0.27206	0.924335						89	NaN	NaN	NaN	NaN	NaN	NaN	NaN	0.313806		89	0.470394	0		89	NaN	NaN	NaN	NaN	NaN	NaN	NaN	0.470394
			-0.61529	-0.0407594						90	NaN	NaN	NaN	NaN	NaN	NaN	NaN	0.318469		90	0.510287	0		90	NaN	NaN	NaN	NaN	NaN	NaN	NaN	0.510287
			-0.0980194	0.0259875
			-0.106107	0.0303644
			-0.0459365	0.0194223
			-0.962402	0.449174
			-0.610761	0.0322792
			-1.00025	-0.0403342
			-0.620143	-0.0649463
			-0.536681	-0.0409927
			-0.272384	-0.0553155
			-0.12487	0.103579
			-0.164013	0.00765527
			-0.115812	-0.102592
			-0.0666403	0.0764429
			-0.638905	-0.0549588
			-0.69487	-0.146987
			0.22483
			-1.13385
			-2.31429
			-0.0779626
			0.08605
			0.125193
			-0.0164983
			-0.171224
			0.00114916
			-0.0712477
			-0.417718
			0.0235577
			-0.066651
			-0.00459662
			0.249941
			-0.934264
			-0.726841
			-0.182716
			-0.163755
			0.527462
			-0.51712
			-0.0499883
			-0.0471154
			0.00229831
			-0.201102
			-0.0120661
			-0.6125
			-0.17065
			-0.231555
			-0.100551
			-0.0143644
			0.0120661
			0.583771
			-0.112617
			-0.432083
			0.113192
			-0.220638
			-0.131004
			-0.0172373
			-0.316592
			-0.0160882
			-0.398182
			0.0103424
			-0.384967
			-0.722819
			-0.0729714
			-0.0384967
			-0.139622
			0.0206848
			-0.0114916
			-1.26062
			-1.31923
			-0.0270052
			-0.528612
			-0.468856
			-0.455066
			-0.0390713
			-0.359111
			-0.0689493
			-0.0643527
			-0.010917
			-0.0407999
			0.0285844
			0.0167353
			-0.0299281
			0.0243089
			-0.120567
			0.000122156
			-0.00537484
			-0.0791568
			-0.0240646
			-0.0638873
			-0.125332
			-0.0342035
			0.052649
			-0.20742
			-0.356694
			-0.193983
			0.0998011
			-0.126431
			-0.080134
			-0.0764694
			-0.110306
			-0.0223545
			0.00476407
			1.55064
			0.407249
			0.253502
			0.21202
			-0.0121813
			0.0842812
			-0.331199
			-0.158356
			0.127739
			0.0826351
			0.0915241
			-0.0803305
			-0.172184
			0.0240333
			0.00823058
			-0.0404945
			0.0266671
			0.267
			-0.0628817
			0.0200826
			-0.221897
			-1.01895
			-0.194242
			-0.302556
			0.427003
			0.00395068
			-0.0533342
			-0.533013
			-0.089878
			0.00662037
			-0.00720452
			-0.0333453
			-0.127978
			0.0149689
			-0.10045
			0.0763777
			0.0392354
			-0.24213
			-0.096969
			-0.109626

## Sheet: Fig. 6
	Fig. 6d
		GoW/LoW in all surface movements						GoW/LoW in half of all surface movements						No GoW/LoW occurred
	time from external motion (ms)	location accuracy					time from external motion (ms)	location accuracy					time from external motion (ms)	location accuracy
		Excursion		Return				Excursion		Return				Excursion		Return
		mean	sem	mean	sem			mean	sem	mean	sem			mean	sem	mean	sem
	-924	0.3315	0.783333	45.4167	6.08333		-924	35.4	1.66061	40.25	1.60182		-924	34.525	1.12706	36.2333	0.763399
	-904	0.319167	0.95	45.0833	5.51667		-904	34.9722	1.31325	40.2444	1.40076		-904	33.7917	1.3995	37.6917	0.643828
	-884	0.318833	1.31667	46.3	3.86667		-884	35.2833	1.24543	39.8778	1.62749		-884	33.175	1.93971	36.3667	1.35421
	-864	0.3085	1.18333	45.1333	4.36667		-864	35.3333	0.908805	39	1.56697		-864	33.4583	1.96894	35.8333	1.22777
	-844	0.321167	1.08333	45.15	4.35		-844	35.6333	0.893391	39.6556	1.70502		-844	32.825	0.610157	36.25	0.84091
	-824	0.317167	1.05	45.3833	4.61667		-824	35.2333	0.935553	39.6056	1.46488		-824	33.3583	0.891459	37.8167	1.32431
	-804	0.323	1.56667	46.55	6.08333		-804	34.6556	0.680668	39.3778	1.31405		-804	33.7333	1.86473	37.825	1.78504
	-784	0.310667	1.6	44.7333	3.9		-784	33.9889	1.01997	39.6111	1.23824		-784	31.825	0.684264	36.5333	1.8937
	-764	0.318333	1.3	44.6167	4.35		-764	34.9056	0.713438	38.7944	1.28819		-764	33.9917	1.24665	37.1417	1.23156
	-744	0.3095	0.316667	44.6333	4.9		-744	34.0667	1.06138	39.7611	1.85207		-744	34.5583	0.706632	37.0417	1.55005
	-724	0.309333	0.166667	42.7333	3.83333		-724	34.2611	0.928616	39.5222	2.12841		-724	33.7	1.28315	37.2917	1.76117
	-704	0.309333	0.2	41.7333	3.76667		-704	34.4611	1.19398	39.7611	1.97179		-704	32.9	0.625981	38.0333	1.8263
	-684	0.316167	0.45	43.05	2.91667		-684	34.3667	0.98191	39.2611	2.21619		-684	33.2083	0.236633	38.2667	2.74209
	-664	0.31	0.266667	42.3833	2.61667		-664	35.3444	0.79343	39.7278	1.98394		-664	33.4833	0.494132	39.1083	2.01059
	-644	0.319167	0.05	43.6	1.46667		-644	35.6944	0.894486	39.3444	2.04765		-644	34.2083	0.583948	40.0667	2.17618
	-624	0.318667	1.26667	41.65	2.35		-624	34.9167	0.944291	39.4167	1.72937		-624	33.475	1.54281	40.975	2.64258
	-604	0.321333	0.366667	42.9333	2.76667		-604	36.2722	1.4244	38.8611	1.86558		-604	32.5417	0.890939	40.2417	4.20593
	-584	0.336	1.36667	43.3667	2.46667		-584	35.4778	0.992291	38.7056	2.10846		-584	33.7167	1.36751	41.7833	3.81805
	-564	0.339167	0.15	44.1833	2.78333		-564	34.7222	0.772905	37.9778	2.11388		-564	33.4583	1.11674	40.625	4.22634
	-544	0.349333	0.533333	43.7667	2.53333		-544	33.6722	1.56876	38.0333	1.7112		-544	33.8667	1.28934	40.05	4.07087
	-524	0.341167	1.71667	43.6	3.2		-524	33.1333	1.45849	37.7389	1.99801		-524	34.525	0.669767	38.775	3.23165
	-504	0.337833	0.95	43.1667	3.36667		-504	32.6889	1.39822	37.1278	2.02257		-504	34.775	1.38714	38.2	2.72434
	-484	0.347833	0.25	43.5333	4.16667		-484	32.6944	1.25177	36.8056	2.04167		-484	35.75	1.34016	37.275	2.24703
	-464	0.335833	0.383333	44.0333	4.3		-464	32.9222	1.2231	36.6111	2.18138		-464	34.8333	1.71858	34.65	1.73122
	-444	0.3365	0.25	44.7833	4.71667		-444	33.3444	1.17844	37.6111	1.8522		-444	34.3667	1.50671	34.525	2.18875
	-424	0.340167	0.116667	44.8	6.1		-424	33.7556	1.02208	38.4722	1.45083		-424	34.225	1.70844	35.025	1.65599
	-404	0.326	0.566667	43.6667	5.56667		-404	33.8167	0.956295	39.15	1.72328		-404	34.2083	1.52561	35.9833	1.89681
	-384	0.333	0.666667	43.8333	6.43333		-384	33.5056	0.864159	39.8222	1.69005		-384	34.1167	1.10826	36.05	1.466
	-364	0.333833	0.45	46.85	7.88333		-364	33.75	0.991473	39.8889	1.89204		-364	34.6833	1.79141	35.9583	1.30173
	-344	0.324333	0.166667	46.2	6.83333		-344	34.2556	0.606732	40.3444	1.33155		-344	36.125	1.75274	35.4583	0.693405
	-324	0.326833	0.0166667	43.9167	6.01667		-324	34.5278	1.23335	39.5333	1.41743		-324	35.675	1.69686	35.2417	1.18473
	-304	0.338333	1.16667	43.95	4.85		-304	35.2944	1.17654	38.85	1.6104		-304	35.2833	1.54593	36.3917	1.02942
	-284	0.3315	0.983333	44.9333	5.3		-284	35.55	1.22939	38.7611	2.02688		-284	36.5083	1.03157	36.4583	1.71007
	-264	0.332167	2.08333	43.7167	6.11667		-264	36.3389	1.26399	38.3556	1.95398		-264	35.5083	0.844083	35.3417	1.82048
	-244	0.335	1.76667	44.05	6.41667		-244	36.2667	1.24377	38.2889	2.19117		-244	35.9917	0.920887	34.5083	2.12199
	-224	0.349	1.4	46.2667	5.06667		-224	35.5722	1.1265	37.9889	2.0344		-224	35.95	1.06844	35.2083	1.44616
	-204	0.353667	1.23333	46.5833	6.81667		-204	34.65	1.13701	38.9944	1.94878		-204	35.625	0.854658	35.025	1.16081
	-184	0.353667	1.7	45.8667	5.93333		-184	34.45	1.05345	39.7389	1.60703		-184	36.2417	1.2091	36.9417	1.18332
	-164	0.335667	0.933333	44.0333	5.9		-164	33.7222	0.648912	39.6389	1.79447		-164	33.8583	0.389533	35.9583	2.08852
	-144	0.336	0.366667	43.6	5.43333		-144	34.3056	0.501215	39.1889	1.84645		-144	33.9667	0.575905	36.4667	2.03365
	-124	0.33	0.133333	43.1333	3.9		-124	33.1833	0.826449	39.9333	1.88935		-124	33.55	1.22463	36.55	2.46811
	-104	0.323167	0.35	43.4	2.73333		-104	33.2889	0.930419	38.6	1.85652		-104	33.6083	0.9256	36.3917	3.06072
	-84	0.316167	0.55	42.8	3.6		-84	33.5222	0.921861	38.1	2.09072		-84	33.6833	1.02203	36.5417	1.86569
	-64	0.332	0.4	42.8833	4.55		-64	34	1.11096	38.5556	2.25501		-64	32.2583	0.794236	35.575	2.41191
	-44	0.337833	0.15	43.1	5.43333		-44	33.1389	1.60456	38.5444	2.21047		-44	32.5833	0.771302	35.925	2.35692
	-24	0.332667	0.266667	43.3333	4.8		-24	32.9944	1.45875	38.0889	2.45097		-24	34.35	0.815419	37.2667	2.5123
	-4	0.349167	0.0833333	43.5833	4.88333		-4	33.4	1.43777	40.0778	2.97378		-4	34.425	1.01766	39.0667	1.73872
	16	0.3435	1.98333	44.9333	4.36667		16	33.8222	1.3132	41.8778	4.31151		16	33.55	1.27552	38.9333	1.73574
	36	0.3365	3.11667	46.55	3.98333		36	33.4222	1.18458	47.4611	3.84895		36	33.05	1.12353	38.075	0.738664
	56	0.352333	1.93333	55.4167	13.9833		56	34.0444	1.8008	53.7	4.79181		56	32.7083	1.05518	38.1417	0.765382
	76	0.351	3.43333	59.0667	15.7333		76	35.3222	2.49728	57.0222	5.49232		76	32.8667	0.801041	35.4833	0.593249
	96	0.392333	4.53333	65.55	9.91667		96	38.1278	3.30682	59.1389	4.96245		96	33.5333	0.714532	37.5083	1.19933
	116	0.417667	6.03333	66.8167	6.05		116	40.1444	4.26407	61.1	4.81723		116	34.6667	1.16182	36.125	1.19454
	136	0.507167	11.5833	70.1333	3.83333		136	43.7778	5.14263	62.9222	3.65938		136	37.7167	1.02618	37.0917	1.77302
	156	0.568	10.3667	72.3833	1.65		156	48.0056	5.53835	63.4167	2.57631		156	38.6333	1.54542	38.4833	0.858131
	176	0.625	10.0333	71.4167	1.28333		176	51.2889	6.02851	63.8389	3.01602		176	40.425	2.00621	40.4667	1.18228
	196	0.674667	8.53333	72.8667	1.53333		196	55.0722	6.83186	64.3222	3.48544		196	44.4917	3.00784	42.3	1.93692
	216	0.716833	8.25	72.8667	3.3		216	56.5222	7.18482	64.0111	3.73225		216	42.05	3.63925	44.4333	1.70934
	236	0.726333	7.96667	71.3167	3.38333		236	58.6333	7.23055	63.5611	4.39259		236	42.5167	3.39909	43.1333	1.3054
	256	0.726667	6.9	66.6333	2.5		256	59.9722	7.04596	62.05	5.22971		256	41.3667	3.11091	42.2917	0.78012
	276	0.722833	5.88333	60.5333	3.73333		276	59.8889	7.37062	61.3556	5.50897		276	40.5417	2.58816	43.1417	1.09429
	296	0.6995	6.81667	55.25	4.15		296	59.3167	7.27456	59.2889	6.20043		296	39.5333	2.40659	42.2667	1.97611
	316	0.682667	7.66667	51.7833	3.38333		316	58.95	7.18345	56.8111	6.49804		316	39.9417	2.14969	40.8083	1.67704
	336	0.648333	8.66667	50.7	2.73333		336	57.5944	6.73757	54.2444	6.48044		336	40.45	2.58272	39.4333	1.70201
	356	0.610167	9.48333	48.3333	3.2		356	56.0833	6.30508	52.4056	6.39619		356	40.2917	2.76695	39.1917	2.40325
	376	0.584667	8.16667	45.3333	2.36667		376	55.1556	6.05736	49.7278	6.22261		376	39.575	2.77032	37.775	1.64696
	396	0.580667	7.63333	44.8667	3.43333		396	54.6944	5.44473	47.9389	6.04596		396	40.1083	1.89216	36.1833	1.16821
	416	0.553833	6.81667	44.1333	3.4		416	54.4167	4.96957	46.6944	5.10355		416	40.0083	1.76469	37.6333	1.35531
	436	0.551667	8.26667	44.75	2.98333		436	53.3722	4.73112	44.4722	5.24184		436	39.9417	1.23838	36.65	0.900874
	456	0.554667	8.1	43.5833	0.916667		456	51.75	4.5863	42.8111	4.31897		456	39.05	1.18888	36.9167	1.12435
	476	0.531167	6.71667	42.25	2.18333		476	50.9833	3.79116	42.4278	3.69308		476	39.8583	1.68898	36.3583	1.55839
	496	0.5355	5.48333	42.7167	1.41667		496	50.4167	4.33053	41.0667	3.12983		496	39.8	2.16577	36.125	1.74565
	516	0.5325	6.91667	41.0333	1.03333		516	50.6556	3.50635	41.2167	2.76039		516	39.5583	1.80562	36.6	2.04971
	536	0.516833	7.45	40.7167	2.05		536	50.7444	3.89963	41.2944	2.46729		536	41.25	2.33874	38.1333	1.79108
	556	0.523833	7.85	39.3167	2.31667		556	50.4333	3.86245	42.1278	2.61932		556	40.6	2.28647	36.4917	2.12517
	576	0.52	7.36667	39.8	1.43333		576	49.6222	4.06678	41.4	2.17678		576	39.8333	3.05481	36.0333	2.28489
	596	0.4985	5.88333	38.0333	0.0666667		596	48.4167	4.04455	41.6167	1.89148		596	39.9583	2.53722	36.0917	2.33275
	616	0.4925	6.01667	38.8667	0.5		616	48.6111	3.78196	42.2389	1.89171		616	38.4417	2.58218	36.3167	2.58036
	636	0.473333	5.86667	39.9667	0.533333		636	48.0556	3.78554	41.0556	2.02017		636	39.025	1.68926	36.025	2.4503
	656	0.485	4.83333	42.0667	1.03333		656	48.5056	3.73279	39.9556	1.70197		656	38.575	1.85554	36.6333	2.31064
	676	0.4795	3.88333	41.2667	0.566667		676	47.4556	3.50395	40.3722	1.8378		676	39.1167	2.12805	36.8417	2.6886
	696	0.486833	5.05	41.6	0.633333		696	45.8222	3.29101	38.7778	1.92849		696	38.45	1.67876	36.5667	1.9104
	716	0.486667	5.86667	41.6833	1.35		716	44.2944	2.69659	39.0056	1.65944		716	39.4083	2.01243	37.7083	1.91618
	736	0.484667	6.66667	42.3833	1.01667		736	43.6556	2.85865	38.2	1.30285		736	37.975	2.31666	37.35	2.43362
	756	0.492	6.4	39.9	0.233333		756	43.2333	3.01407	39.0833	0.815805		756	38.5	3.06059	36.8417	2.42194
	776	0.477	4.6	39.5333	0.266667		776	43.2167	2.36605	38.15	0.785222		776	38.15	3.13654	36.6667	2.21322
	796	0.494833	5.11667	41.5833	0.35		796	43.5722	2.17498	38.15	0.631855		796	38.95	3.40855	36.2167	1.29604
	816	0.486167	6.58333	42.55	0.05		816	43.2389	2.02864	37.5333	1.23513		816	39.4667	3.27892	38.6917	1.86822
	836	0.466	5.5	42.2667	2.13333		836	43.5278	1.81574	36.6056	1.53429		836	37.3667	2.67717	38.6333	1.76073
	856	0.4605	4.21667	42.45	3.11667		856	44.3111	2.47016	37.4222	1.66586		856	37.2167	2.76407	37.0417	1.77495
	876	0.466667	4.53333	42.5833	2.15		876	43.6389	2.23993	36.6611	1.94272		876	38.0333	2.31337	37.075	2.28252
	896	0.463	3.83333	42.6833	2.95		896	43.0944	2.35285	37.5056	1.58888		896	39.5417	2.55989	36.8917	0.879749
	916	0.452	3.36667	43.7667	4.3		916	43.1722	2.55216	37.0889	1.2827		916	37.9083	1.85494	35.925	1.41253
	936	0.457833	3.01667	43.1167	5.75		936	43.2667	2.33379	37.9167	1.12493		936	36.4583	2.64118	37.1083	1.35184
	956	0.459333	4.9	42.2667	6.3		956	42.7667	2.57633	38.0722	0.75028		956	36.9083	2.7589	36.6917	1.21909
	976	0.455833	4.88333	42.0333	6.33333		976	42.4611	2.22117	39.0056	0.409554		976	36.5	2.65187	36.6333	1.31248
	996	0.462833	4.95	41.9333	4.96667		996	42.0278	2.39208	38.5	0.410781		996	36.5333	3.32769	35.8667	1.5917
	1016	0.464167	5.15	40.4667	3.56667		1016	41.3389	2.3809	38.4444	0.745588		1016	37.0417	2.86833	35.1083	1.80557
	1036	0.463	5.83333	39.8167	3.41667		1036	41.7944	2.74501	38.3222	0.709181		1036	36.2417	3.1103	35.0833	0.737677
	1056	0.461	5.8	39.5167	2.51667		1056	41.3944	2.40155	38.8222	0.949997		1056	36.225	2.95291	34.7583	1.22265
	1076	0.457	5.7	40.3	3.76667		1076	42.0778	2.18821	38.0056	0.678365		1076	35.9083	1.56628	34.9	1.05427
	1096	0.439	4.86667	38.2667	4.33333		1096	41.3222	2.23573	37.8	0.88347		1096	35.8917	1.54185	33.5833	2.0419
	1116	0.436	4.73333	38.1667	3.86667		1116	42.0944	2.10334	36.85	1.25795		1116	35.3167	2.20154	32.4583	1.48713
	Raw Data	Excursion		Return			Excursion								Excursion					Return
	time from external motion (ms)	mouse 1	mouse 2	mouse 1	mouse 2		time from external motion (ms)	mouse 1	mouse 2	mouse 3	mouse 4	mouse 5	mouse 6		time from external motion (ms)	mouse 1	mouse 2	mouse 3	mouse 4	mouse 1	mouse 2	mouse 3	mouse 4
	-924	0.339333	0.323667	0.515	0.393333		-924	0.341	0.385333	0.329667	0.379	0.398	0.291		-924	0.348667	0.341	0.373	0.318333	0.378	0.372333	0.353	0.346
	-904	0.328667	0.309667	0.506	0.395667		-904	0.346	0.366667	0.32	0.378	0.383333	0.304333		-904	0.338667	0.331333	0.374667	0.307	0.395667	0.373333	0.366333	0.372333
	-884	0.332	0.305667	0.501667	0.424333		-884	0.336333	0.376	0.337667	0.384333	0.375667	0.307		-884	0.336	0.322	0.381333	0.287667	0.402667	0.355	0.34	0.357
	-864	0.320333	0.296667	0.495	0.407667		-864	0.337667	0.37	0.340333	0.373	0.375667	0.323333		-864	0.318	0.292	0.384333	0.344	0.386333	0.355667	0.364333	0.327
	-844	0.332	0.310333	0.495	0.408		-844	0.356333	0.376667	0.338	0.364333	0.379	0.323667		-844	0.328333	0.316333	0.323333	0.345	0.375	0.365333	0.371667	0.338
	-824	0.327667	0.306667	0.5	0.407667		-824	0.336667	0.382333	0.328	0.376	0.356333	0.334667		-824	0.318667	0.353333	0.318333	0.344	0.351667	0.376333	0.414667	0.37
	-804	0.338667	0.307333	0.526333	0.404667		-804	0.344	0.346667	0.321333	0.372667	0.341667	0.353		-804	0.314	0.346333	0.303	0.386	0.368333	0.347	0.429667	0.368
	-784	0.326667	0.294667	0.486333	0.408333		-784	0.342	0.340333	0.309333	0.372333	0.361333	0.314		-784	0.313667	0.319333	0.303667	0.336333	0.386667	0.337333	0.407667	0.329667
	-764	0.331333	0.305333	0.489667	0.402667		-764	0.362333	0.362	0.338333	0.367	0.342	0.322667		-764	0.336667	0.343667	0.309333	0.37	0.379	0.348	0.402667	0.356
	-744	0.312667	0.306333	0.495333	0.397333		-744	0.347	0.343667	0.344	0.368333	0.35	0.291		-744	0.336	0.353	0.331667	0.361667	0.389	0.346333	0.404333	0.342
	-724	0.307667	0.311	0.465667	0.389		-724	0.359667	0.341667	0.325333	0.376667	0.338333	0.314		-724	0.333333	0.333333	0.309667	0.371667	0.392	0.342667	0.413	0.344
	-704	0.311333	0.307333	0.455	0.379667		-704	0.362667	0.335	0.333	0.373667	0.367333	0.296		-704	0.319	0.342333	0.317667	0.337	0.400667	0.331	0.414	0.375667
	-684	0.311667	0.320667	0.459667	0.401333		-684	0.338	0.356	0.328667	0.371333	0.361667	0.306333		-684	0.335667	0.330667	0.326	0.336	0.401667	0.308333	0.438667	0.382
	-664	0.312667	0.307333	0.45	0.397667		-664	0.357333	0.358333	0.357333	0.378667	0.35	0.319		-664	0.330333	0.324333	0.337333	0.347333	0.416333	0.348667	0.433333	0.366
	-644	0.318667	0.319667	0.450667	0.421333		-644	0.381333	0.364667	0.371667	0.364333	0.328333	0.331333		-644	0.343667	0.333	0.358	0.333667	0.416667	0.352333	0.452667	0.381
	-624	0.331333	0.306	0.44	0.393		-624	0.374667	0.336667	0.322667	0.357	0.375333	0.328667		-624	0.366667	0.301	0.354333	0.317	0.445667	0.348667	0.461333	0.383333
	-604	0.317667	0.325	0.457	0.401667		-604	0.369667	0.359	0.303	0.367667	0.412	0.365		-604	0.339333	0.3	0.336	0.326333	0.472	0.325333	0.478333	0.334
	-584	0.322333	0.349667	0.458333	0.409		-584	0.386667	0.358667	0.329667	0.379333	0.343	0.331333		-584	0.339333	0.311	0.324	0.374333	0.480333	0.310667	0.463667	0.416667
	-564	0.340667	0.337667	0.469667	0.414		-564	0.363	0.365333	0.313667	0.354	0.346667	0.340667		-564	0.364	0.338667	0.323	0.312667	0.477	0.309667	0.477333	0.361
	-544	0.344	0.354667	0.463	0.412333		-544	0.377667	0.365	0.287	0.367333	0.322667	0.300667		-544	0.371667	0.331333	0.309667	0.342	0.473333	0.308	0.464333	0.356333
	-524	0.324	0.358333	0.468	0.404		-524	0.357667	0.357	0.316	0.372	0.284	0.301333		-524	0.356	0.352333	0.326	0.346667	0.456	0.317333	0.427	0.350667
	-504	0.328333	0.347333	0.465333	0.398		-504	0.369667	0.340667	0.315333	0.355667	0.299	0.281		-504	0.377	0.338333	0.362	0.313667	0.454667	0.326333	0.387333	0.359667
	-484	0.345333	0.350333	0.477	0.393667		-484	0.357333	0.344333	0.282333	0.354	0.299667	0.324		-484	0.397	0.34	0.351333	0.341667	0.429	0.337667	0.389	0.335333
	-464	0.339667	0.332	0.483333	0.397333		-464	0.333333	0.372333	0.296333	0.355667	0.308667	0.309		-464	0.398333	0.333333	0.320667	0.341	0.395	0.315	0.345333	0.330667
	-444	0.334	0.339	0.495	0.400667		-444	0.321	0.386667	0.303	0.335667	0.336333	0.318		-444	0.384333	0.347667	0.316	0.326667	0.396	0.295	0.363	0.327
	-424	0.341333	0.339	0.509	0.387		-424	0.313	0.379333	0.322333	0.333333	0.355	0.322333		-424	0.385333	0.350667	0.305333	0.327667	0.39	0.309	0.353	0.349
	-404	0.320333	0.331667	0.492333	0.381		-404	0.329	0.376667	0.314667	0.356	0.33	0.322667		-404	0.386	0.332667	0.334333	0.315333	0.410667	0.319	0.352	0.357667
	-384	0.339667	0.326333	0.502667	0.374		-384	0.339667	0.365333	0.326667	0.345333	0.331667	0.301667		-384	0.371667	0.333	0.340667	0.319333	0.396	0.326	0.352	0.368
	-364	0.329333	0.338333	0.547333	0.389667		-364	0.348	0.369333	0.333667	0.346333	0.331333	0.296333		-364	0.394667	0.326667	0.352667	0.313333	0.390333	0.359667	0.326667	0.361667
	-344	0.326	0.322667	0.530333	0.393667		-344	0.351667	0.354	0.340667	0.347667	0.347667	0.313667		-344	0.406333	0.340333	0.370667	0.327667	0.353	0.374667	0.345333	0.345333
	-324	0.326667	0.327	0.499333	0.379		-324	0.337333	0.394667	0.318333	0.347	0.361667	0.312667		-324	0.385333	0.315333	0.383667	0.342667	0.354667	0.385	0.332667	0.337333
	-304	0.326667	0.35	0.488	0.391		-304	0.351	0.382667	0.321667	0.346667	0.391	0.324667		-304	0.365	0.321667	0.390333	0.334333	0.366667	0.385667	0.336	0.367333
	-284	0.341333	0.321667	0.502333	0.396333		-284	0.370667	0.378667	0.317667	0.351333	0.391333	0.323333		-284	0.358333	0.346	0.394333	0.361667	0.368	0.411667	0.337667	0.341
	-264	0.353	0.311333	0.498333	0.376		-264	0.374667	0.401333	0.338333	0.336667	0.395333	0.334		-264	0.359333	0.368	0.362667	0.330333	0.363333	0.394667	0.348667	0.307
	-244	0.352667	0.317333	0.504667	0.376333		-244	0.371333	0.397667	0.319667	0.350667	0.393667	0.343		-244	0.338	0.377667	0.372333	0.351667	0.359333	0.398	0.32	0.303
	-224	0.363	0.335	0.513333	0.412		-224	0.354	0.393667	0.309667	0.357333	0.37	0.349667		-224	0.355333	0.377667	0.331	0.374	0.361667	0.388333	0.334333	0.324
	-204	0.366	0.341333	0.534	0.397667		-204	0.337333	0.374667	0.295667	0.355667	0.351667	0.364		-204	0.363667	0.349333	0.336333	0.375667	0.381	0.355333	0.333667	0.331
	-184	0.370667	0.336667	0.518	0.399333		-184	0.363	0.338	0.308333	0.370333	0.321667	0.365667		-184	0.351	0.363333	0.339667	0.395667	0.401667	0.355667	0.372	0.348333
	-164	0.345	0.326333	0.499333	0.381333		-164	0.347333	0.325667	0.32	0.360333	0.325333	0.344667		-164	0.347	0.331	0.333	0.343333	0.421333	0.330333	0.347667	0.339
	-144	0.332333	0.339667	0.490333	0.381667		-144	0.33	0.354	0.360333	0.345667	0.334	0.334333		-144	0.334333	0.331333	0.336333	0.356667	0.423667	0.332667	0.344333	0.358
	-124	0.331333	0.328667	0.470333	0.392333		-124	0.325333	0.352	0.329333	0.352333	0.297667	0.334333		-124	0.299333	0.343	0.353333	0.346333	0.437	0.326667	0.340333	0.358
	-104	0.326667	0.319667	0.461333	0.406667		-104	0.318667	0.359667	0.323667	0.356333	0.301	0.338		-104	0.312	0.332	0.346	0.354333	0.449	0.303333	0.347667	0.355667
	-84	0.321667	0.310667	0.464	0.392		-84	0.318333	0.362667	0.312667	0.352	0.314	0.351667		-84	0.327667	0.313	0.358667	0.348	0.408667	0.320333	0.378	0.354667
	-64	0.328	0.336	0.474333	0.383333		-64	0.332333	0.367	0.325333	0.374333	0.301	0.34		-64	0.316667	0.303333	0.339333	0.331	0.418667	0.324667	0.367667	0.312
	-44	0.336333	0.339333	0.485333	0.376667		-44	0.334333	0.387333	0.313	0.363	0.277333	0.313333		-44	0.326333	0.317	0.347333	0.312667	0.424667	0.333667	0.361	0.317667
	-24	0.335333	0.33	0.481333	0.385333		-24	0.331	0.381333	0.304333	0.363	0.29	0.31		-24	0.364	0.332667	0.328333	0.349	0.442	0.346667	0.375	0.327
	-4	0.35	0.348333	0.484667	0.387		-4	0.326	0.381667	0.304667	0.365667	0.289333	0.336667		-4	0.343	0.361	0.316	0.357	0.432333	0.389	0.394	0.347333
	16	0.363333	0.323667	0.493	0.405667		16	0.321	0.378333	0.311	0.375	0.304	0.34		16	0.330667	0.348667	0.302	0.360667	0.426667	0.394333	0.393667	0.342667
	36	0.367667	0.305333	0.505333	0.425667		36	0.323	0.352667	0.325	0.365333	0.286	0.353333		36	0.325667	0.348333	0.300667	0.347333	0.372333	0.402	0.379333	0.369333
	56	0.371667	0.333	0.694	0.414333		56	0.331333	0.389	0.337333	0.389	0.272333	0.323667		56	0.331667	0.353667	0.303667	0.319333	0.403667	0.377	0.368667	0.376333
	76	0.385333	0.316667	0.748	0.433333		76	0.329667	0.417	0.327333	0.441667	0.289333	0.314333		76	0.323	0.347667	0.31	0.334	0.365667	0.364333	0.342667	0.346667
	96	0.437667	0.347	0.754667	0.556333		96	0.346	0.436	0.325667	0.522333	0.322667	0.335		96	0.339	0.353333	0.32	0.329	0.362	0.402	0.349	0.387333
	116	0.478	0.357333	0.728667	0.607667		116	0.337333	0.465333	0.358333	0.586667	0.322667	0.338333		116	0.373333	0.321	0.335	0.357333	0.345333	0.387	0.337	0.375667
	136	0.623	0.391333	0.739667	0.663		136	0.366667	0.548	0.372667	0.641333	0.367667	0.330333		136	0.387667	0.400333	0.365333	0.355333	0.37	0.384667	0.322667	0.406333
	156	0.671667	0.464333	0.740333	0.707333		156	0.387667	0.606	0.411667	0.681333	0.462333	0.331333		156	0.379667	0.429333	0.380667	0.355667	0.360667	0.391667	0.400667	0.386333
	176	0.725333	0.524667	0.727	0.701333		176	0.414	0.695667	0.418	0.694	0.497	0.358667		176	0.415333	0.451667	0.394333	0.355667	0.376	0.432	0.412667	0.398
	196	0.76	0.589333	0.744	0.713333		196	0.437333	0.788333	0.459	0.721667	0.527667	0.370333		196	0.476	0.513	0.408333	0.382333	0.380333	0.471333	0.433	0.407333
	216	0.799333	0.634333	0.761667	0.695667		216	0.475333	0.832	0.477	0.721333	0.525	0.360667		216	0.447667	0.508	0.384667	0.341667	0.397333	0.479333	0.450667	0.45
	236	0.806	0.646667	0.747	0.679333		236	0.506333	0.875667	0.516	0.697	0.557333	0.365667		236	0.437667	0.515667	0.384	0.363333	0.392333	0.443	0.447667	0.442333
	256	0.795667	0.657667	0.691333	0.641333		256	0.528	0.886667	0.551333	0.697333	0.553	0.382		256	0.438333	0.489667	0.354333	0.372333	0.410333	0.413	0.444667	0.423667
	276	0.781667	0.664	0.642667	0.568		276	0.531333	0.911	0.574333	0.666	0.541	0.369667		276	0.437333	0.457667	0.344	0.382667	0.434	0.408667	0.422667	0.460333
	296	0.767667	0.631333	0.594	0.511		296	0.518667	0.914333	0.573333	0.645667	0.516333	0.390667		296	0.435	0.424333	0.328	0.394	0.44	0.372667	0.413	0.465
	316	0.759333	0.606	0.551667	0.484		316	0.522667	0.907	0.578667	0.622667	0.527333	0.378667		316	0.432	0.401667	0.338	0.426	0.430333	0.364333	0.399667	0.438
	336	0.735	0.561667	0.534333	0.479667		336	0.513667	0.879	0.588333	0.565667	0.527667	0.381333		336	0.438	0.399	0.333667	0.447333	0.390667	0.351	0.402333	0.433333
	356	0.705	0.515333	0.515333	0.451333		356	0.494	0.846667	0.571667	0.535333	0.534333	0.383		356	0.455	0.376333	0.338	0.442333	0.397	0.328	0.398	0.444667
	376	0.666333	0.503	0.477	0.429667		376	0.467667	0.831667	0.567667	0.514667	0.525333	0.402333		376	0.444333	0.372	0.328667	0.438	0.401	0.330667	0.4	0.379333
	396	0.657	0.504333	0.483	0.414333		396	0.46	0.797667	0.543667	0.509667	0.554333	0.416333		396	0.423333	0.414	0.344667	0.422333	0.372333	0.339667	0.389667	0.345667
	416	0.622	0.485667	0.475333	0.407333		416	0.455333	0.771667	0.537	0.501667	0.565333	0.434		416	0.419333	0.385667	0.358	0.437333	0.387	0.337333	0.381333	0.399667
	436	0.634333	0.469	0.477333	0.417667		436	0.476	0.760333	0.516333	0.482667	0.531	0.436		436	0.434333	0.397667	0.377	0.388667	0.373	0.348333	0.388667	0.356
	456	0.635667	0.473667	0.445	0.426667		456	0.481	0.74	0.505	0.484667	0.471	0.423333		456	0.423333	0.392667	0.373667	0.372333	0.352667	0.355667	0.401667	0.366667
	476	0.598333	0.464	0.444333	0.400667		476	0.468667	0.696667	0.496333	0.476	0.474	0.447333		476	0.448667	0.385	0.374667	0.386	0.343667	0.341	0.408333	0.361333
	496	0.590333	0.480667	0.441333	0.413		496	0.477333	0.714	0.496	0.47	0.42	0.447667		496	0.449667	0.403667	0.394667	0.344	0.328667	0.343667	0.409	0.363667
	516	0.601667	0.463333	0.420667	0.4		516	0.513	0.676667	0.469	0.462333	0.454333	0.464		516	0.441333	0.400667	0.386	0.354333	0.373333	0.338	0.421	0.331667
	536	0.591333	0.442333	0.427667	0.386667		536	0.498333	0.699333	0.464	0.473667	0.447	0.462333		536	0.479333	0.410333	0.381	0.379333	0.384333	0.331	0.414667	0.395333
	556	0.602333	0.445333	0.416333	0.37		556	0.478	0.696	0.457333	0.472	0.447667	0.475		556	0.469	0.404667	0.389333	0.361	0.363667	0.354333	0.422	0.319667
	576	0.593667	0.446333	0.412333	0.383667		576	0.479667	0.692	0.451	0.480333	0.407667	0.466667		576	0.485667	0.395	0.352333	0.360333	0.345667	0.335	0.428333	0.332333
	596	0.557333	0.439667	0.381	0.379667		596	0.474333	0.673	0.456	0.469	0.377	0.455667		596	0.473	0.378333	0.357333	0.389667	0.346	0.328	0.43	0.339667
	616	0.552667	0.432333	0.383667	0.393667		616	0.465	0.668667	0.427	0.474333	0.414333	0.467333		616	0.455333	0.380333	0.332	0.37	0.345667	0.330333	0.44	0.336667
	636	0.532	0.414667	0.405	0.394333		636	0.460667	0.658333	0.413667	0.496333	0.410333	0.444		636	0.434	0.395667	0.354	0.377333	0.332667	0.338667	0.433667	0.336
	656	0.533333	0.436667	0.410333	0.431		656	0.484333	0.660667	0.420667	0.491	0.426333	0.427333		656	0.435333	0.391667	0.351	0.365	0.326333	0.341333	0.431	0.366667
	676	0.518333	0.440667	0.418333	0.407		676	0.460667	0.637333	0.423333	0.495667	0.418333	0.412		676	0.429667	0.418333	0.335333	0.381333	0.331667	0.316	0.430333	0.395667
	696	0.537333	0.436333	0.422333	0.409667		696	0.458333	0.594	0.419667	0.501	0.409667	0.366667		696	0.431667	0.385333	0.362	0.359	0.343667	0.325667	0.410333	0.383
	716	0.545333	0.428	0.430333	0.403333		716	0.457333	0.555333	0.398667	0.471	0.395333	0.38		716	0.445	0.384667	0.347667	0.399	0.356	0.334	0.404333	0.414
	736	0.551333	0.418	0.434	0.413667		736	0.456667	0.553333	0.395667	0.466333	0.375333	0.372		736	0.448	0.364	0.344667	0.362333	0.338333	0.325	0.412333	0.418333
	756	0.556	0.428	0.401333	0.396667		756	0.444333	0.554667	0.390667	0.472333	0.368	0.364		756	0.475	0.351333	0.342333	0.371333	0.333333	0.324667	0.388	0.427667
	776	0.523	0.431	0.392667	0.398		776	0.461333	0.519333	0.402667	0.460667	0.372	0.377		776	0.474333	0.338667	0.349333	0.363667	0.322333	0.335333	0.398667	0.410333
	796	0.546	0.443667	0.412333	0.419333		796	0.463667	0.514333	0.419667	0.458	0.371667	0.387		796	0.488333	0.351667	0.338	0.38	0.332333	0.348667	0.385333	0.382333
	816	0.552	0.420333	0.426	0.425		816	0.449333	0.498333	0.435	0.462667	0.368	0.381		816	0.492	0.360333	0.351667	0.374667	0.350667	0.362	0.403667	0.431333
	836	0.521	0.411	0.444	0.401333		836	0.444667	0.492	0.448667	0.461333	0.373667	0.391333		836	0.453	0.337667	0.346	0.358	0.351	0.369333	0.392333	0.432667
	856	0.502667	0.418333	0.455667	0.393333		856	0.468333	0.533	0.434667	0.456333	0.350333	0.416		856	0.452333	0.348	0.327	0.361333	0.339	0.341333	0.393	0.408333
	876	0.512	0.421333	0.447333	0.404333		876	0.451	0.514	0.430667	0.469667	0.360667	0.392333		876	0.447	0.372	0.341	0.361333	0.344333	0.320333	0.403667	0.414667
	896	0.501333	0.424667	0.456333	0.397333		896	0.418667	0.514667	0.435	0.466	0.343333	0.408		896	0.460667	0.402	0.337333	0.381667	0.368667	0.344667	0.376667	0.385667
	916	0.485667	0.418333	0.480667	0.394667		916	0.399667	0.522667	0.444333	0.476333	0.347667	0.399667		916	0.423333	0.387	0.333667	0.372333	0.350667	0.323333	0.377	0.386
	936	0.488	0.427667	0.488667	0.373667		936	0.382667	0.495	0.436667	0.502333	0.363333	0.416		936	0.439333	0.359667	0.317	0.342333	0.360333	0.338	0.396333	0.389667
	956	0.508333	0.410333	0.485667	0.359667		956	0.395667	0.517	0.424667	0.478	0.337333	0.413333		956	0.451667	0.346	0.337	0.341667	0.352	0.340667	0.391	0.384
	976	0.504667	0.407	0.483667	0.357		976	0.384	0.509667	0.433	0.463333	0.387667	0.37		976	0.442	0.352333	0.321	0.344667	0.364667	0.33	0.388667	0.382
	996	0.512333	0.413333	0.469	0.369667		996	0.370333	0.513667	0.419333	0.465667	0.372667	0.38		996	0.462333	0.351	0.312667	0.335333	0.356667	0.325667	0.402	0.350333
	1016	0.515667	0.412667	0.440333	0.369		1016	0.369667	0.509667	0.400333	0.458667	0.373333	0.368667		1016	0.456333	0.344667	0.337333	0.343333	0.327	0.326	0.403	0.348333
	1036	0.521333	0.404667	0.432333	0.364		1036	0.376333	0.529333	0.417333	0.46	0.346333	0.378333		1036	0.447333	0.369333	0.324667	0.308333	0.336333	0.346333	0.371333	0.349333
	1056	0.519	0.403	0.420333	0.37		1056	0.381	0.502333	0.424	0.459	0.349667	0.367667		1056	0.431667	0.38	0.346333	0.291	0.353	0.360667	0.365	0.311667
	1076	0.514	0.4	0.440667	0.365333		1076	0.388	0.489	0.426333	0.480333	0.371667	0.369333		1076	0.4	0.356	0.356667	0.323667	0.364667	0.341333	0.367333	0.322667
	1096	0.487667	0.390333	0.426	0.339333		1096	0.360667	0.481	0.432	0.469667	0.365667	0.370333		1096	0.401667	0.356667	0.348667	0.328667	0.352333	0.322333	0.382	0.286667
	1116	0.483333	0.388667	0.420333	0.343		1116	0.385333	0.490667	0.409333	0.480333	0.372	0.388		1116	0.413	0.333333	0.356	0.310333	0.312	0.323667	0.366	0.296667
							Return
							time from external motion (ms)	mouse 1	mouse 2	mouse 3	mouse 4	mouse 5	mouse 6
							-924	0.381667	0.401667	0.384	0.466	0.427	0.354667
							-904	0.373333	0.408	0.381	0.466333	0.405	0.381
							-884	0.364	0.391333	0.387333	0.473333	0.408	0.368667
							-864	0.377	0.403	0.364	0.462333	0.371667	0.362
							-844	0.391667	0.408333	0.357667	0.466667	0.404	0.351
							-824	0.394333	0.421	0.372667	0.455333	0.368	0.365
							-804	0.415333	0.395667	0.36	0.443	0.388333	0.360333
							-784	0.399	0.398333	0.380333	0.452333	0.381667	0.365
							-764	0.380333	0.386667	0.362667	0.448	0.388	0.362
							-744	0.395333	0.401333	0.347	0.463333	0.429667	0.349
							-724	0.407333	0.392	0.334	0.474333	0.421	0.342667
							-704	0.424	0.383333	0.334	0.468333	0.415667	0.360333
							-684	0.391333	0.375667	0.327	0.479333	0.427333	0.355
							-664	0.392333	0.401	0.332333	0.480667	0.403667	0.373667
							-644	0.349667	0.397667	0.376	0.491	0.373667	0.372667
							-624	0.363667	0.372	0.380667	0.473	0.411	0.364667
							-604	0.345667	0.372667	0.394667	0.475	0.383667	0.36
							-584	0.351667	0.376667	0.411	0.480333	0.342667	0.36
							-564	0.367	0.372333	0.418333	0.460667	0.319333	0.341
							-544	0.340667	0.382667	0.400667	0.452	0.362	0.344
							-524	0.341667	0.38	0.402	0.462	0.343333	0.335333
							-504	0.352	0.369	0.392667	0.458333	0.321333	0.334333
							-484	0.342	0.361667	0.377	0.463	0.324	0.340667
							-464	0.353333	0.354667	0.374667	0.467333	0.324333	0.322333
							-444	0.366667	0.372333	0.377333	0.461667	0.348333	0.330333
							-424	0.378667	0.387667	0.381333	0.451333	0.352	0.357333
							-404	0.381	0.374	0.4	0.469667	0.379333	0.345
							-384	0.373333	0.392	0.403333	0.478333	0.37	0.372333
							-364	0.389	0.366	0.394	0.479	0.418667	0.346667
							-344	0.393667	0.394667	0.391	0.459667	0.418333	0.363333
							-324	0.373	0.402	0.374333	0.461333	0.392	0.369333
							-304	0.353	0.386	0.359667	0.460667	0.401	0.370667
							-284	0.358667	0.382	0.348333	0.478	0.407667	0.351
							-264	0.342333	0.368	0.340333	0.47	0.384	0.396667
							-244	0.357	0.372333	0.338	0.489	0.366	0.375
							-224	0.369667	0.36	0.353667	0.481	0.358667	0.356333
							-204	0.348667	0.379667	0.38	0.484333	0.377667	0.369333
							-184	0.374	0.374667	0.384	0.476667	0.391	0.384
							-164	0.363	0.383667	0.377333	0.484333	0.381333	0.388667
							-144	0.361333	0.379333	0.377	0.481333	0.390667	0.361667
							-124	0.361667	0.380667	0.384667	0.487667	0.410333	0.371
							-104	0.363333	0.369667	0.380667	0.477667	0.364333	0.360333
							-84	0.356333	0.358	0.385333	0.482	0.345333	0.359
							-64	0.354667	0.38	0.371	0.496333	0.355667	0.355667
							-44	0.350333	0.365	0.373	0.484667	0.334333	0.405333
							-24	0.352667	0.364	0.360333	0.489667	0.316	0.402667
							-4	0.481667	0.347333	0.347	0.494333	0.327	0.407333
							16	0.587333	0.334	0.399	0.480333	0.292333	0.419667
							36	0.623333	0.444	0.509333	0.46	0.333333	0.477667
							56	0.672333	0.611333	0.605	0.487333	0.345667	0.500333
							76	0.669667	0.685667	0.638333	0.573333	0.323	0.531333
							96	0.68	0.671	0.646	0.631667	0.358667	0.561
							116	0.663	0.692333	0.696	0.657667	0.389667	0.567333
							136	0.654	0.699	0.707667	0.667667	0.475	0.572
							156	0.625	0.690667	0.710667	0.641	0.535667	0.602
							176	0.615667	0.742	0.691	0.645667	0.527333	0.608667
							196	0.617	0.801	0.649333	0.635	0.544	0.613
							216	0.62	0.821333	0.610333	0.603	0.562667	0.623333
							236	0.595667	0.853667	0.584667	0.591	0.575	0.613667
							256	0.601333	0.878	0.574	0.531667	0.566	0.572
							276	0.581333	0.878333	0.551667	0.492	0.595667	0.582333
							296	0.608	0.871	0.545	0.410667	0.573	0.549667
							316	0.584333	0.854333	0.519333	0.369333	0.564	0.517333
							336	0.570667	0.826667	0.489333	0.345333	0.531333	0.491333
							356	0.552	0.803	0.472333	0.33	0.524667	0.462333
							376	0.519333	0.779	0.459667	0.322333	0.459667	0.443667
							396	0.497667	0.761667	0.455333	0.338667	0.406667	0.416333
							416	0.494333	0.701	0.441	0.341333	0.404333	0.419667
							436	0.468667	0.689667	0.429	0.350333	0.358333	0.372333
							456	0.434667	0.630333	0.427333	0.339333	0.364333	0.372667
							476	0.442667	0.588333	0.434333	0.340333	0.352333	0.387667
							496	0.435333	0.546333	0.406333	0.339	0.339667	0.397333
							516	0.448333	0.519333	0.403	0.337	0.346667	0.418667
							536	0.438667	0.518667	0.402333	0.356	0.358333	0.403667
							556	0.466667	0.524333	0.393667	0.353667	0.370667	0.418667
							576	0.427	0.499333	0.389667	0.369	0.356333	0.442667
							596	0.408333	0.492	0.418	0.377	0.362667	0.439
							616	0.445	0.498	0.390667	0.404	0.366667	0.43
							636	0.444667	0.488667	0.377	0.376667	0.359	0.417333
							656	0.419333	0.475	0.377667	0.364	0.372	0.389333
							676	0.412333	0.489667	0.365	0.377	0.393333	0.385
							696	0.397	0.476667	0.340333	0.377333	0.366667	0.368667
							716	0.406667	0.463	0.353333	0.366333	0.362667	0.388333
							736	0.391	0.439	0.344	0.378	0.367333	0.372667
							756	0.403333	0.412333	0.382	0.382667	0.405667	0.359
							776	0.414667	0.387667	0.372667	0.372667	0.383333	0.358
							796	0.404333	0.356333	0.38	0.380333	0.380333	0.387667
							816	0.422667	0.335333	0.372333	0.376667	0.353667	0.391333
							836	0.433	0.319333	0.36	0.368333	0.347333	0.368333
							856	0.441333	0.336	0.357667	0.386667	0.333333	0.390333
							876	0.443333	0.345	0.334333	0.394333	0.310667	0.372
							896	0.432	0.374333	0.362	0.389	0.312333	0.380667
							916	0.413333	0.375	0.364667	0.388	0.318333	0.366
							936	0.423667	0.4	0.357333	0.373333	0.369333	0.351333
							956	0.39	0.408333	0.371667	0.389667	0.361333	0.363333
							976	0.399	0.405667	0.386667	0.383667	0.379667	0.385667
							996	0.387333	0.387667	0.381333	0.377333	0.374	0.402333
							1016	0.403667	0.374667	0.368333	0.369	0.380333	0.410667
							1036	0.388333	0.391	0.386	0.365667	0.360667	0.407667
							1056	0.403667	0.386	0.364	0.357667	0.402667	0.415333
							1076	0.388333	0.387	0.376667	0.353667	0.372333	0.402333
							1096	0.399	0.374667	0.368667	0.371667	0.347333	0.406667
							1116	0.391	0.384333	0.353333	0.382667	0.312	0.387667

## Sheet: Supp. Fig. 1
	Supp. Fig. 1c
	center drum location		rostral drum location		caudal drum location
	mean	s.e.m	mean	s.e.m	mean	s.e.m
Frequency peak 1 (Hz)	7.0394	0.4052	7.3649	0.5491	7.1208	0.4269
Frequency peak 2 (Hz)	16.6423	0.8552	16.5609	0.6865	15.3402	0.7072
	Raw Data
	Frequency peak 1 (Hz)			Frequency peak 2 (Hz)
	center drum location	rostral drum location	caudal drum location	center drum location	rostral drum location	caudal drum location
	5.85938	5.85938	5.85938	19.5312	15.625	13.6719
	6.83594	5.85938	6.83594	13.6719	12.6953	12.6953
	6.83594	6.83594	6.83594	16.6016	15.625	15.625
	4.88281	5.85938	4.88281	22.4609	18.5547	18.5547
	7.8125	8.78906	7.8125	19.5312	18.5547	19.5312
	5.85938	5.85938	5.85938	13.6719	13.6719	13.6719
	7.8125	8.78906	8.78906	15.625	15.625	16.6016
	7.8125	7.8125	7.8125	13.6719	19.5312	15.625
	5.85938	5.85938	5.85938	14.6484	15.625	14.6484
	6.83594	6.83594	6.83594	18.5547	19.5312	13.6719
	7.8125	7.8125	7.8125	13.6719	14.6484	11.7188
	10.2539	12.207	10.2539	18.0664	19.043	18.0664

## Sheet: Supp. Fig. 2
		Supp. Fig. 2b
		% neurons preferred stimulus
		GoW		LoW		no GoW/LoW
		mean	s.e.m	mean	s.e.m	mean	s.e.m
		54.5287	3.6239	30.025	2.9735	15.4462	3.1639
		Supp. Fig. 2e																					Supp. Fig. 2f
		GoW suppressed LoW facilitated							GoW & LoW facilitated							GoW facilitated LoW suppressed							no GoT or LoT
		spikes/s (z-scored)							spikes/s (z-scored)							spikes/s (z-scored)							spikes/s (z-scored)
		time from GoW (ms)	mean	s.e.m	time from LoW (ms)	mean	s.e.m		time from GoW (ms)	mean	s.e.m	time from LoW (ms)	mean	s.e.m		time from GoW (ms)	mean	s.e.m	time from LoW (ms)	mean	s.e.m		time from GoW (ms)	mean	s.e.m	time from LoW (ms)	mean	s.e.m
		-500	0.437532	0.070752	-500	-0.361706	0.0750155		-500	-0.234132	0.037316	-500	-0.302539	0.0411848		-500	-0.384249	0.0401586	-500	0.2998	0.066945		-500	-0.0513226	0.0408567	-500	-0.064902	0.0419663
		-450	0.401687	0.0890936	-450	-0.418141	0.0592439		-450	-0.246385	0.0335648	-450	-0.226108	0.0433556		-450	-0.422856	0.041973	-450	0.5331	0.0817288		-450	0.112172	0.0550069	-450	-0.0253983	0.0429866
		-400	0.54865	0.0805153	-400	-0.487762	0.0610598		-400	-0.257135	0.0348003	-400	-0.2084	0.0509368		-400	-0.391305	0.0434079	-400	0.433139	0.0740828		-400	-0.111303	0.0437847	-400	-0.0405518	0.0430455
		-350	0.385693	0.081142	-350	-0.60163	0.0515834		-350	-0.309718	0.0335805	-350	-0.354643	0.0400401		-350	-0.35224	0.0401835	-350	0.315562	0.0684527		-350	-0.0702874	0.0415514	-350	-0.150632	0.0408826
		-300	0.544527	0.0706662	-300	-0.347618	0.0751173		-300	-0.275423	0.0387353	-300	-0.172459	0.0518832		-300	-0.382012	0.0384535	-300	0.463991	0.0675922		-300	-0.139489	0.0404852	-300	-0.0400106	0.0422983
		-250	0.403588	0.0726664	-250	-0.581855	0.061884		-250	-0.243176	0.0321294	-250	-0.32418	0.0463397		-250	-0.421279	0.0422495	-250	0.422252	0.0736612		-250	-0.112978	0.0424097	-250	0.0117111	0.0429116
		-200	0.544773	0.076335	-200	-0.507332	0.0636554		-200	-0.330123	0.0314568	-200	-0.293522	0.0464354		-200	-0.411441	0.031344	-200	0.392166	0.0702074		-200	-0.119001	0.0451661	-200	0.0218484	0.0444958
		-150	0.36912	0.077786	-150	-0.558919	0.056936		-150	-0.261474	0.0318027	-150	-0.303938	0.0464395		-150	-0.366979	0.0450264	-150	0.470955	0.0817915		-150	-0.102756	0.0412712	-150	0.0716672	0.0440796
		-100	0.551375	0.0747265	-100	-0.510214	0.0591821		-100	-0.195711	0.0361077	-100	-0.281964	0.0420545		-100	-0.41648	0.0392921	-100	0.311401	0.0636758		-100	-0.108496	0.0465055	-100	-0.0068402	0.041171
		-50	0.451285	0.0715791	-50	-0.390927	0.0672732		-50	-0.217885	0.0348545	-50	-0.243483	0.0434315		-50	-0.39323	0.0383213	-50	0.501992	0.0706985		-50	-0.105316	0.0445985	-50	-0.0364469	0.0466335
		-2.22045e-13	0.600642	0.0917196	-2.22045e-13	-0.486584	0.0627827		-2.22045e-13	-0.178334	0.0397495	-2.22045e-13	-0.267954	0.0508833		-2.22045e-13	-0.35825	0.0391821	-2.22045e-13	0.268291	0.0654654		-2.22045e-13	-0.109045	0.0468505	-2.22045e-13	-0.0582824	0.0472258
		50	0.294583	0.0870437	50	-0.365964	0.0726197		50	-0.183853	0.0362737	50	-0.105721	0.0578802		50	-0.32469	0.0410329	50	0.347967	0.0780972		50	-0.0975517	0.0438097	50	-0.0759256	0.0473692
		100	0.288098	0.0971164	100	-0.357252	0.0842763		100	0.532679	0.0855616	100	0.151197	0.0741364		100	0.222823	0.0855007	100	0.213202	0.0738327		100	-0.135699	0.0436617	100	-0.0898229	0.0415786
		150	-0.0804944	0.111363	150	-0.373806	0.080307		150	1.98903	0.146948	150	0.232414	0.0783877		150	1.92109	0.20006	150	0.282586	0.0924834		150	0.19861	0.0602099	150	-0.0515396	0.0512812
		200	-0.117974	0.119458	200	0.170234	0.100082		200	1.6327	0.11105	200	0.256242	0.0758918		200	1.53939	0.134819	200	-0.122282	0.0793495		200	0.169868	0.061949	200	0.131451	0.0561945
		250	-0.428655	0.114307	250	0.852151	0.131574		250	1.27196	0.110992	250	0.550496	0.087479		250	1.34302	0.146258	250	-0.42023	0.0732168		250	0.345999	0.066348	250	0.429356	0.0691973
		300	-0.302542	0.103339	300	1.36027	0.144158		300	0.742872	0.0775394	300	0.886866	0.0896294		300	0.580183	0.0889698	300	-0.523437	0.070135		300	0.510372	0.07532	300	0.475584	0.0696004
		350	-0.51404	0.0983171	350	1.49904	0.12868		350	0.68229	0.0765813	350	0.947804	0.0919493		350	0.65748	0.0936756	350	-0.486792	0.0742191		350	0.419277	0.0609521	350	0.49842	0.0771142
		400	-0.562693	0.100473	400	1.16563	0.121503		400	0.568343	0.100014	400	0.739342	0.0819552		400	0.968663	0.140779	400	-0.585313	0.0694083		400	0.36507	0.0595145	400	0.312419	0.0644315
		450	-0.817407	0.0895383	450	1.14136	0.108789		450	0.146296	0.058236	450	0.926919	0.0791338		450	0.327783	0.0661099	450	-0.466343	0.0758503		450	0.17856	0.0534131	450	0.27827	0.0571427
		500	-0.781107	0.0799789	500	0.794089	0.0968931		500	-0.0576752	0.0443023	500	0.529921	0.0733824		500	0.222043	0.0597196	500	-0.516522	0.0674418		500	0.261868	0.0541376	500	-0.0829004	0.0488282
		550	-0.85744	0.0729223	550	0.665739	0.0819139		550	-0.126674	0.041552	550	0.302221	0.0646481		550	0.143201	0.0616604	550	-0.619195	0.0705654		550	0.19319	0.0520552	550	-0.0198729	0.0508859
		600	-0.742698	0.0809306	600	0.699079	0.100148		600	-0.144516	0.0421498	600	0.262455	0.068413		600	0.151171	0.0582224	600	-0.453855	0.0825713		600	0.213283	0.0490818	600	-0.0648173	0.0464614
		650	-0.738728	0.0793556	650	0.441413	0.0899186		650	-0.147164	0.0435581	650	0.185001	0.0644108		650	0.0889655	0.0498991	650	-0.441164	0.0719128		650	0.0538935	0.0485668	650	-0.0366462	0.0475231
		700	-0.594288	0.0724023	700	0.50482	0.0859048		700	-0.162516	0.0430928	700	0.102403	0.0583015		700	0.0951222	0.0503222	700	-0.596033	0.0669867		700	0.168882	0.050789	700	-0.110332	0.0466079
		750	-0.599216	0.0855095	750	0.377551	0.0736127		750	-0.259876	0.0410169	750	0.0886671	0.0574739		750	0.138164	0.046635	750	-0.584437	0.0630977		750	0.126085	0.0463827	750	-0.00251161	0.0470849
		800	-0.713188	0.0872676	800	0.389192	0.0873386		800	-0.198415	0.0416005	800	0.101565	0.059944		800	0.0682263	0.0509974	800	-0.452314	0.0691587		800	0.140605	0.0504603	800	-0.067734	0.0492781
		850	-0.633957	0.0738093	850	0.541812	0.0768289		850	-0.218529	0.0429045	850	-0.0484525	0.0521416		850	0.131543	0.0567384	850	-0.544346	0.0678862		850	0.108485	0.0493284	850	-0.139794	0.0423851
		900	-0.732692	0.0811635	900	0.470103	0.0857549		900	-0.278173	0.0398398	900	0.0103501	0.0580646		900	0.0597492	0.0562669	900	-0.464683	0.067224		900	0.0395838	0.0492374	900	-0.134878	0.0451689
		950	-0.590939	0.0856906	950	0.490931	0.0867929		950	-0.308684	0.0369258	950	-0.0295198	0.0554772		950	0.0484048	0.058433	950	-0.421077	0.0672998		950	-0.0120185	0.0455188	950	0.0175941	0.0472176
		1000	-0.799314	0.0842133	1000	0.236454	0.0879681		1000	-0.228582	0.0397139	1000	-0.0566917	0.057633		1000	0.119316	0.0531176	1000	-0.465983	0.0708061		1000	0.161208	0.0546979	1000	-0.132311	0.0530728
		1050	-0.649063	0.0838856	1050	0.340249	0.0980309		1050	-0.150524	0.0436851	1050	-0.0395806	0.05473		1050	0.0389549	0.0500005	1050	-0.437237	0.073963		1050	-0.171065	0.0561717	1050	-0.221393	0.0601006
		1100	-0.644891	0.0767055	1100	0.245382	0.0727287		1100	-0.201175	0.0430479	1100	-0.0577059	0.0538422		1100	0.0807005	0.0527376	1100	-0.472171	0.070314		1100	-0.196233	0.0562371	1100	-0.307874	0.0568664
		1150	-0.631011	0.0847243	1150	0.235054	0.0840143		1150	-0.196138	0.0454652	1150	-0.079302	0.0540637		1150	0.0955249	0.0672585	1150	-0.527678	0.0789419		1150	-0.241007	0.0548468	1150	-0.301115	0.0574912

## Sheet: Supp, Fig. 4b,d,e,f
	Supp. Fig 4d right: six whisker LoW																																	Supp. Fig 4b right: six whisker GoW
time from external motion (ms)	-500	-450	-400	-350	-300	-250	-200	-150	-100	-50	-2.22045e-13	50	100	150	200	250	300	350	400	450	500	550	600	650	700	750	800	850	900	950	1000		time from external motion (ms)	-500	-450	-400	-350	-300	-250	-200	-150	-100	-50	-2.22045e-13	50	100	150	200	250
neuron count	-1.00435	-1.05807	-0.993605	-1.06881	-0.982861	-0.929144	-0.929144	-0.993605	-0.950631	-0.929144	-1.03658	-0.853939	-0.832452	-0.617581	-0.166352	0.972464	1.43444	1.45592	1.73526	1.84269	1.41295	0.993951	1.14436	0.908003	0.682389	0.145211	0.349339	0.327851	0.0270321	0.0592628	-0.144865		neuron count	-0.625622	-0.568411	-0.396781	-0.511201	-0.625622	-0.625622	-0.568411	-0.625622	-0.511201	-0.625622	-0.396781	-0.568411	-0.453991	-0.33957	0.346952	0.633004
	-1.0797	-1.01348	-1.1128	-1.03004	-1.06314	-0.996931	-1.0797	-0.930718	-1.0797	-1.09625	-0.980378	-0.881058	-0.897612	-0.384462	0.310773	1.32052	1.37018	1.38673	1.78401	1.58537	1.02256	1.18809	1.07222	0.75771	0.542518	0.426646	0.443199	0.310773	-0.00373782	0.0459218	0.0624751			-0.359299	-0.606817	-0.111782	-0.606817	-0.606817	-0.606817	-0.606817	-0.606817	-0.606817	-0.606817	-0.606817	-0.606817	-0.606817	-0.359299	-0.111782	-0.111782
	-0.927705	-0.943889	-0.927705	-0.960073	-0.830602	-0.70113	-0.992441	-0.814418	-0.717314	-0.798234	-0.749682	-0.879154	-0.652578	-0.345083	-0.442187	1.01437	1.53225	1.93685	1.80738	1.95304	1.69409	1.11147	1.25713	0.415562	0.0756991	0.0271473	-0.280348	-0.24798	-0.0214046	-0.199428	-0.393635			-0.559524	-0.559524	-0.559524	-0.559524	-0.559524	-0.559524	-0.559524	-0.559524	-0.559524	-0.559524	-0.362419	-0.362419	-0.362419	-0.559524	1.21442	0.623106
	-1.23645	-1.10614	-1.08753	-1.05029	-0.994447	-1.03168	-1.01306	-0.975831	-0.9386	-1.06891	-1.01306	-0.9386	-1.03168	-0.864136	-0.435971	0.308663	0.718212	0.569285	0.736828	1.18361	1.07191	1.46285	1.22084	1.22084	0.99745	0.978834	0.941602	1.10914	0.811291	0.90437	0.550669			-0.0983952	-0.0983952	0.0541174	-0.40342	-0.301745	0.308305	0.00327984	-0.250908	0.00327984	-0.20007	0.20663	0.20663	0.20663	1.17254	-0.0475577	2.08762
	-0.978277	-1.0343	-0.959603	-0.884907	-0.716841	-0.698167	-1.01562	-0.810211	-0.698167	-0.810211	-0.772863	-0.810211	-0.586123	-0.436731	-0.231317	1.65476	2.1963	2.00956	1.8415	1.52404	1.37465	0.665035	0.814427	0.272881	-0.119273	-0.0259026	-0.0819246	-0.399383	-0.0632506	-0.137947	-0.0819246			-0.586976	-0.512094	-0.512094	-0.961385	-0.661858	-0.586976	-1.03627	-0.512094	-0.73674	-0.661858	-0.73674	-0.73674	-0.661858	-0.73674	-0.362331	0.311605
	-1.01089	-1.06924	-1.05466	-1.05466	-1.04007	-1.02548	-1.04007	-1.04007	-1.02548	-0.98171	-1.02548	-0.996299	-0.98171	-0.80664	-0.325197	0.681455	1.07536	1.01701	1.49845	1.65893	1.52763	1.08995	0.900293	1.06077	0.812758	0.520975	0.666866	0.623099	0.623099	0.287548	0.43344			-0.45804	-0.319104	-0.180168	-0.374679	-0.485827	-0.291317	-0.430253	-0.45804	-0.346891	-0.0690197	-0.374679	-0.235743	-0.374679	-0.207956	0.347788	1.70936
	-0.830443	-0.85089	-0.769099	-0.769099	-0.85089	-0.830443	-0.830443	-0.85089	-0.687308	-0.830443	-0.830443	-0.871338	-0.85089	-0.707756	-0.053428	1.29612	1.00986	1.41881	1.5415	2.19582	1.66418	1.66418	1.29612	0.846273	0.273736	0.0488108	-0.155667	-0.257906	-0.380592	-0.40104	-0.646413			-0.680866	-0.514888	0.12136	-0.957496	-0.763855	-0.570214	-0.736192	-0.929833	-0.90217	-0.819181	-0.459562	-0.459562	-0.127607	-0.431899	-0.210596	1.17255
	-0.8059	-0.8059	-0.8059	-0.8059	-0.8059	-0.8059	-0.8059	-0.8059	-0.8059	-0.8059	-0.8059	-0.746417	-0.786073	-0.746417	-0.528312	0.601867	0.91911	1.51394	1.9105	2.32688	1.83118	1.47429	1.37515	0.701005	0.264796	-0.0921029	-0.171414	-0.171414	-0.211069	-0.230897	-0.369691			-0.439211	-0.510966	-0.510966	-0.564782	-0.582721	-0.564782	-0.546843	-0.493027	-0.493027	-0.510966	-0.403333	-0.439211	-0.475088	-0.385394	-0.134251	1.62375
	-0.902037	-0.926396	-0.975112	-0.853321	-0.902037	-0.926396	-0.99947	-0.828963	-0.707172	-0.73153	-0.926396	-0.926396	-0.755888	-0.658456	-0.000785747	1.38763	1.753	1.16841	1.67993	1.77736	2.0453	1.24148	0.876108	0.413303	0.486377	-0.0495021	-0.000785747	0.121005	-0.220009	-0.268725	-0.390516			-0.57896	-0.547362	-0.23138	-0.610558	-0.673754	-0.705352	-0.357773	-0.768549	-0.673754	-0.705352	-0.420969	-0.547362	-0.547362	-0.326174	0.368985	2.51766
	-1.01533	-1.00129	-0.973228	-1.00129	-1.00129	-0.987261	-1.01533	-1.01533	-1.01533	-1.00129	-1.01533	-1.00129	-0.987261	-0.832902	-0.524185	-0.257566	0.00905328	0.752781	1.20182	1.39828	1.0615	1.37021	1.00537	1.28602	1.07553	1.07553	0.879074	1.04746	0.963269	0.766813	0.752781			0.345685	0.953308	0.400924	0.235209	0.17997	0.787593	0.842831	0.17997	0.17997	0.456162	0.621878	-0.206699	0.953308	-0.0409833	1.39522	0.677116
	-0.766175	-0.708245	-1.05583	-0.824106	-0.302733	-0.708245	-0.534454	-0.650315	-0.592384	-0.534454	-0.534454	-0.650315	-0.824106	-0.766175	0.10278	1.43518	2.47792	2.59378	2.13034	0.740013	0.913804	0.855874	0.450362	-0.592384	-0.476524	-0.0710114	0.10278	-0.534454	0.276571	-0.476524	-0.476524			-1.26696	-0.849129	-1.21473	-1.26696	-0.796901	-0.587988	-0.953586	-1.11027	-1.68478	-0.849129	-0.744673	-1.11027	-0.953586	-0.431304	-0.483532	0.352119
	-0.911051	-0.133286	-0.81383	-0.81383	0.644478	-0.230507	-1.39715	-0.376338	0.401427	-0.084676	-0.71661	-0.473558	0.0611549	0.547258	0.206986	2.10279	2.44306	2.58889	1.2278	0.595868	0.401427	-0.76522	0.255596	-1.1541	-1.00827	-0.76522	-0.71661	-0.862441	0.0125446	-0.0360657	-0.230507			-0.417336	-0.586821	-0.13486	-0.586821	-0.304345	-0.191355	-0.13486	-0.417336	-0.24785	-0.304345	-0.304345	-0.417336	-0.530326	-0.36084	0.373597	1.33402
	-0.640993	-0.677859	-0.86219	-0.640993	-0.788458	-0.604127	-0.751591	-0.788458	-0.530395	-0.86219	-0.530395	-0.677859	-0.86219	-0.456663	0.280658	2.34516	1.6447	1.27604	2.05023	1.79217	1.46037	0.870514	0.72305	0.391256	-0.309199	-0.0511368	0.0594614	-0.640993	-0.640993	-0.677859	-0.899056			-0.404276	-0.201319	-0.201319	-0.252059	-0.15058	0.407549	0.255332	-0.455015	-0.302798	0.00163674	0.35681	0.00163674	0.153854	0.864201	0.255332	1.87898
	-0.966876	-0.966876	-0.792614	-0.850701	-1.08305	-0.792614	-1.02496	-1.14114	-0.792614	-0.966876	-1.08305	-1.37349	-1.02496	-0.676439	-0.0374758	0.5434	1.24045	1.4728	1.24045	1.76324	1.76324	0.891925	0.659575	1.12427	0.833837	0.5434	-0.0374758	1.06619	0.311049	0.0786992	0.0786992			-0.291813	-0.777514	-0.534663	-0.413238	-0.595376	-0.716801	-1.02036	-0.777514	-0.716801	-0.473951	-0.595376	-0.838227	-0.898939	-0.777514	0.497452	1.226
	-0.973708	-0.973708	-0.973708	-0.973708	-0.973708	-1.0278	-0.973708	-0.865518	-0.973708	-0.973708	-1.0278	-0.919613	-0.973708	-0.811424	-0.486854	0.865518	0.811424	0.973708	1.35237	1.89332	1.29828	1.19009	1.13599	1.29828	1.51466	0.540949	0.378664	0.378664	0.324569	0.10819	-0.162285			-0.658668	-0.743569	-0.743569	-0.701118	-0.786019	-0.616217	-0.616217	-0.658668	-0.743569	-0.658668	-0.701118	-0.701118	-0.786019	-0.531316	0.190343	2.01571
	-1.00503	-1.00503	-1.00503	-0.949841	-1.00503	-0.949841	-0.977437	-0.949841	-0.949841	-1.00503	-0.922245	-0.977437	-0.949841	-0.894649	-0.480707	0.126408	0.650734	1.06468	1.42343	1.92016	1.45102	1.64419	1.20266	1.00948	0.650734	0.650734	0.816311	0.512754	0.457562	0.236793	0.209196			-0.669279	-0.384284	-0.61228	-0.897275	-0.213287	-0.327285	-0.61228	-0.213287	-0.327285	-0.270286	-0.156288	-0.384284	-0.498282	-0.498282	-0.897275	-0.897275
	-0.66145	-0.66145	-0.597967	-0.597967	-0.66145	-0.629708	-0.66145	-0.66145	-0.66145	-0.629708	-0.66145	-0.66145	-0.66145	-0.66145	-0.66145	-0.471001	0.132085	0.830396	1.40174	1.94134	2.63966	2.41747	1.56045	0.989103	0.195568	-0.153587	-0.121846	-0.312294	-0.502743	-0.280553	-0.534484			-0.481969	-0.230154	-0.398031	-0.481969	-0.398031	-0.481969	-0.481969	-0.398031	-0.481969	-0.481969	-0.314092	-0.314092	-0.481969	-0.230154	1.11286	3.79889
	-0.512521	-0.610596	-0.610596	-0.610596	-0.218296	-0.757709	-0.512521	-0.561559	-0.610596	-0.463484	-0.659634	-0.512521	-0.708671	-0.610596	-0.512521	-0.218296	1.3509	1.93936	1.7432	2.08647	2.42973	1.79224	0.468229	0.615342	-0.120221	-0.414446	-0.561559	-0.610596	-0.610596	-0.659634	-0.757709			-0.485056	-0.485056	-0.195888	-0.485056	-0.485056	-0.485056	-0.485056	-0.485056	-0.485056	-0.485056	-0.485056	-0.485056	-0.485056	-0.195888	0.960784	4.14163
	-0.98403	-0.63205	-0.749377	-1.68799	-0.514723	-0.162743	-0.749377	-1.57066	-0.866703	-1.33601	-1.10136	-1.10136	0.42389	-0.866703	0.541216	0.77587	1.12785	0.42389	0.893196	1.83181	1.47983	-0.514723	-0.28007	0.77587	0.658543	0.541216	0.0719099	-0.0454168	1.83181	0.306563	1.47983			-0.806545	-0.11202	-0.11202	-0.11202	-0.11202	-0.806545	-0.11202	-0.11202	-0.11202	-0.806545	-0.11202	-0.806545	-0.806545	0.582505	3.36061	2.66608
	-1.00708	-0.893965	-1.00708	-0.893965	-0.893965	-0.780851	-0.780851	-0.667737	-0.780851	-0.667737	-0.893965	-0.554623	-0.328395	-0.102167	-0.780851	0.802744	1.2552	1.59454	2.27323	1.82077	1.82077	1.14209	1.36831	0.463402	0.12406	-0.441509	-0.554623	-0.328395	-0.102167	0.350288	-0.554623			-0.443209	-0.353992	-0.175557	-0.532426	-0.264774	-0.353992	-0.532426	-0.353992	-0.532426	-0.264774	-0.353992	-0.353992	-0.353992	0.27053	2.50096	4.28531
	-0.152674	-0.941489	-1.13869	-0.941489	-0.941489	-1.13869	-0.744285	-0.152674	-0.349878	-0.744285	-0.941489	-1.13869	-0.547082	0.0445299	-0.349878	1.22775	1.81936	2.01657	0.833345	0.0445299	-0.547082	0.438938	0.636141	2.60818	0.833345	1.22775	0.438938	0.241734	-0.152674	-0.744285	-0.744285			-0.478987	-0.411185	-0.478987	-0.478987	-0.411185	-0.478987	-0.478987	-0.411185	-0.478987	-0.478987	-0.478987	-0.411185	-0.478987	0.199031	3.65692	3.04671
	-0.60905	-1.16031	-0.60905	-1.02249	-0.884679	-0.471236	-0.884679	-0.471236	-0.746864	-0.471236	-0.746864	-1.29812	-0.884679	-0.60905	-0.195607	2.56068	1.04472	1.59598	2.14724	1.73379	0.906907	0.493464	1.04472	0.493464	-0.333422	-0.333422	-0.195607	0.0800212	-0.0577931	0.217835	-0.333422			0.0994387	-0.61193	-1.08618	-0.61193	-0.61193	0.0994387	-0.849053	-1.3233	-0.61193	-0.374807	-0.137684	-0.374807	-1.3233	-0.61193	1.99642	1.28505
	-1.10571	-1.65414	-0.283061	-1.10571	-0.283061	0.26537	-0.00884566	-0.831492	-1.10571	-0.831492	-0.283061	-1.37992	-0.283061	0.539585	0.539585	1.36223	2.18488	0.8138	1.36223	-0.557276	1.63645	-0.557276	2.18488	0.26537	0.539585	0.8138	-0.557276	-0.283061	-0.283061	-0.557276	-0.557276			-0.436694	-0.563213	-0.87951	-0.436694	-0.626472	-0.499954	-0.563213	-0.626472	-0.563213	-0.499954	-1.00603	-0.626472	-0.436694	-0.246916	2.40998	3.99147
	-1.09564	-1.09564	-1.09564	-1.09564	-1.09564	-0.608107	-1.09564	-0.770619	-1.09564	-0.770619	-1.09564	-1.09564	-0.445596	-0.608107	-0.445596	0.20445	0.366961	0.529473	1.82956	1.01701	1.66705	1.01701	1.66705	1.34203	1.01701	1.01701	1.01701	0.691984	0.0419384	0.20445	-0.120573			-0.412	-0.702273	-0.702273	-0.412	0.0234091	-0.412	-0.702273	-0.412	-0.412	-0.702273	-0.412	-0.266864	-0.266864	0.0234091	-0.121727	1.47477
	-0.878828	-0.878828	-0.878828	-0.878828	-0.878828	-0.878828	-0.878828	-0.878828	-0.878828	-0.878828	-0.758812	-0.758812	-0.638795	-0.638795	0.201317	0.921414	0.201317	0.561366	2.72166	2.48162	0.921414	1.04143	1.16145	1.16145	0.561366	0.0813012	0.321333	-0.158731	-0.0387149	0.0813012	-0.638795			-0.149121	0.0820164	-0.149121	-0.611395	-0.226166	-0.226166	-0.380258	-0.765487	0.313154	-0.534349	-0.534349	-0.072075	-0.534349	0.00497069	1.08361	3.00975
	-0.583071	-0.856938	-0.856938	-0.856938	-0.856938	-0.720005	-0.856938	-0.856938	-0.856938	-0.856938	-0.856938	-0.856938	-0.720005	-0.583071	-0.309204	0.512396	1.334	1.7448	1.334	2.5664	2.01866	1.19706	0.101596	0.786263	0.649329	0.512396	-0.309204	-0.172271	-0.583071	0.101596	-0.309204			-0.395092	-0.0451534	-0.745031	-0.92	-0.570061	-0.745031	-0.395092	-0.570061	-0.570061	-1.09497	-0.745031	0.129816	-0.745031	-0.395092	0.654724	1.87951
	-0.820082	-0.820082	-0.820082	-0.820082	-0.820082	-0.820082	-0.820082	-0.820082	-0.820082	-0.820082	-0.820082	-0.820082	-0.820082	-0.820082	-0.820082	1.33844	1.81811	1.81811	1.81811	1.33844	1.81811	0.858766	1.33844	-0.100576	-0.100576	0.139259	-0.340412	0.139259	-0.340412	0.379095	0.379095			-0.268548	-0.419912	-0.268548	-0.117185	-0.117185	0.488269	-0.268548	-0.419912	-0.268548	0.790997	-0.268548	0.336906	0.185542	-0.268548	0.0341789	2.30463
	-0.575034	0.0191678	0.0191678	0.613369	0.0191678	-0.575034	-0.575034	0.0191678	-0.575034	-0.575034	0.0191678	0.613369	0.0191678	2.99017	3.58438	1.20757	0.0191678	0.613369	-0.575034	-0.575034	-0.575034	-0.575034	-0.575034	-0.575034	-0.575034	-0.575034	-0.575034	-0.575034	0.0191678	-0.575034	-0.575034			-0.311548	-0.236095	-0.311548	-0.236095	-0.387001	-0.311548	-0.311548	-0.311548	-0.160642	-0.387001	-0.160642	0.216623	-0.537907	-0.160642	0.593888	3.3102
	-0.930561	-0.930561	-0.930561	-0.930561	-0.930561	-0.930561	-0.930561	-0.930561	-0.930561	-0.930561	-0.930561	-0.930561	-0.930561	-0.930561	-0.555919	0.568005	1.31729	0.568005	2.44121	1.31729	0.193363	1.69193	0.568005	0.568005	-0.181278	0.193363	0.942646	0.942646	0.568005	0.942646	0.942646			-0.467133	-0.467133	-0.467133	-0.467133	-0.467133	-0.467133	-0.467133	-0.467133	-0.467133	-0.467133	-0.467133	-0.467133	-0.250997	-0.467133	1.26196	4.504
	-0.967629	-0.691164	-0.967629	-0.552931	-0.967629	-0.691164	-0.691164	-0.829396	-1.10586	-0.967629	-0.691164	-1.10586	-0.138233	-0.552931	-0.138233	-0.276465	-0.414698	-0.967629	-0.414698	1.52056	1.65879	1.10586	1.52056	1.24409	0.967629	1.79703	1.65879	0.276465	-0.276465	0.276465	1.38233			-0.757981	-0.757981	-0.757981	-0.617278	-0.757981	-0.757981	-0.757981	-0.757981	-0.757981	-0.757981	-0.476575	-0.476575	-0.476575	-0.617278	0.22694	1.21186
	-0.734153	-0.734153	-0.734153	-0.734153	-0.734153	-0.734153	-0.734153	-0.734153	-0.734153	-0.734153	-0.734153	-0.384019	-0.384019	-0.734153	-0.384019	-0.033884	-0.033884	0.666385	1.36665	2.76719	2.76719	1.36665	1.36665	0.316251	1.01652	-0.033884	-0.384019	-0.384019	-0.384019	-0.384019	-0.033884			-0.512983	-0.512983	-0.512983	-0.512983	-0.512983	-0.512983	-0.309105	-0.309105	-0.512983	-0.512983	-0.105227	-0.309105	-0.512983	-0.512983	0.0986505	1.11804
	-0.309561	-0.309561	-0.842693	-0.309561	-0.309561	-0.842693	-0.842693	-0.842693	-0.842693	0.223572	0.223572	-0.309561	0.756704	-0.309561	0.756704	4.48863	0.223572	1.28984	0.223572	-0.309561	-0.309561	0.756704	-0.842693	-0.309561	0.223572	0.223572	-0.842693	-0.309561	-0.309561	0.223572	-0.309561			-0.569536	-0.569536	-0.436787	-0.171289	-0.835034	-0.304038	-0.569536	-0.171289	-0.569536	-0.569536	-0.436787	-0.0385401	-0.702285	-0.304038	2.35094	3.81118
	-0.354976	-0.354976	-0.354976	-0.354976	-0.354976	-0.354976	-0.354976	-0.354976	-0.354976	-0.354976	-0.354976	-0.354976	-0.354976	-0.354976	-0.354976	1.84588	-0.354976	1.84588	4.04673	1.84588	-0.354976	-0.354976	-0.354976	-0.354976	-0.354976	-0.354976	-0.354976	-0.354976	-0.354976	-0.354976	-0.354976			-0.425535	-0.703253	-0.425535	-0.425535	-0.564394	-0.425535	-0.564394	-0.425535	-0.286677	-0.564394	-0.425535	-0.564394	-0.425535	0.268759	0.546477	3.74023
																																		-0.611929	-0.500995	-0.611929	-0.611929	-0.39006	-0.722864	-0.500995	-0.39006	-0.722864	-0.279126	-0.500995	-0.611929	-0.500995	-0.500995	2.93798	3.15984
	Supp. Fig 4d left: two whisker LoW																																	0.366246	0.56074	0.512117	0.414869	0.196063	0.487805	0.244687	0.268999	0.439181	0.366246	0.220375	0.29331	0.196063	0.536429	0.657988	2.3355
time from external motion (ms)	-500	-450	-400	-350	-300	-250	-200	-150	-100	-50	-2.22045e-13	50	100	150	200	250	300	350	400	450	500	550	600	650	700	750	800	850	900	950	1000			-0.559899	-0.559899	0.511512	-0.559899	-0.559899	-0.559899	-0.559899	-0.559899	-0.559899	-0.559899	-0.345616	-0.345616	-0.559899	-0.345616	3.72575	2.65433
neuron count	-0.933716	-0.696908	-0.82442	-1.0248	-0.715124	-0.879068	-0.660476	-0.769772	-0.660476	-0.860852	-0.933716	-0.73334	-0.587612	0.0135151	0.742154	2.38159	2.60018	2.19943	1.59831	0.85145	0.57821	0.286755	-0.0047009	-0.0957808	-0.0593488	-0.113997	-0.0229169	-0.132213	-0.241509	-0.113997	-0.186861			-0.446024	-0.177544	-0.446024	-0.177544	-0.0433033	-0.446024	-0.177544	-0.446024	-0.177544	0.359418	-0.177544	-0.311784	-0.446024	-0.177544	1.16486	5.05783
	-0.780026	-0.942677	-1.024	-0.969786	-1.024	-1.05111	-1.10533	-0.942677	-0.88846	-1.15955	-0.6987	-0.969786	-0.536049	0.141664	0.819377	2.41878	2.1477	2.01215	1.38866	0.548292	0.656726	0.277207	0.168772	0.114555	0.168772	0.331424	0.0332298	0.141664	0.00612128	0.385641	0.331424			0.191412	-0.348022	0.32627	-0.348022	-0.348022	0.32627	0.191412	-0.48288	-0.0783049	-0.752597	1.00056	0.461129	0.191412	-0.213163	0.191412	1.13542
	-0.667613	-0.537939	-0.615744	-0.537939	-0.667613	-0.589809	-0.589809	-0.304525	-0.537939	-0.745418	-0.512004	-0.486069	-0.33046	0.136367	0.343846	1.82213	3.11888	2.41863	2.02961	0.940348	0.266041	-0.252656	-0.122981	-0.486069	-0.512004	-0.356395	-0.200786	-0.512004	-0.38233	-0.486069	-0.641678			-0.353874	-0.292589	-0.353874	-0.353874	-0.353874	-0.292589	-0.353874	-0.353874	-0.353874	-0.353874	-0.353874	-0.353874	-0.353874	0.0138387	0.25898	4.97796
	-0.744489	-1.05675	-1.08514	-0.943202	-1.02836	-0.943202	-0.772876	-1.02836	-0.97159	-1.14192	-0.914814	-0.999977	-0.574163	-0.659326	-0.119961	1.69685	2.20783	1.95234	1.24265	1.38458	1.01554	0.674893	0.135528	0.192303	0.561343	0.305854	0.58973	0.618118	0.163916	0.249079	-0.00641011			-0.301797	-0.301797	-0.301797	-0.301797	-0.301797	-0.301797	-0.301797	-0.301797	-0.301797	-0.301797	-0.301797	-0.301797	-0.301797	-0.301797	-0.301797	4.37606
	-0.502773	-0.607552	-0.607552	-0.555162	-0.528968	-0.633747	-0.528968	-0.162239	-0.528968	-0.712332	-0.633747	-0.450383	-0.240824	0.283074	0.466438	2.43105	3.05973	2.43105	1.33087	0.964141	0.0473198	-0.450383	-0.345603	-0.502773	-0.345603	-0.188434	-0.345603	-0.712332	-0.345603	-0.450383	-0.633747			-0.408255	-0.408255	-0.408255	-0.408255	-0.408255	-0.408255	-0.408255	-0.408255	-0.408255	-0.408255	-0.408255	-0.408255	-0.138981	-0.408255	1.20739	4.16942
	-0.689096	-0.689096	-0.71957	-0.689096	-0.658622	-0.628149	-0.71957	-0.628149	-0.71957	-0.750043	-0.71957	-0.689096	-0.506255	-0.38436	0.865056	2.81536	3.18105	1.93163	0.712688	0.590794	0.347006	-0.0796245	-0.231992	-0.110098	-0.0186774	-0.0796245	0.133691	-0.110098	-0.38436	-0.110098	-0.262466			-0.467901	-0.361247	-0.467901	-0.467901	-0.467901	-0.361247	-0.467901	-0.361247	-0.467901	-0.467901	-0.467901	-0.361247	-0.361247	-0.361247	0.278676	5.0781
	-0.540704	-0.464341	-0.65525	-0.464341	-0.540704	-0.387977	-0.387977	-0.273431	-0.502522	-0.540704	-0.65525	-0.502522	-0.540704	-0.349795	0.604751	3.54475	2.47566	1.90293	1.06293	0.910206	0.299296	-0.197068	-0.311613	-0.426159	-0.311613	-0.197068	-0.311613	-0.578886	-0.578886	-0.578886	-0.502522			0.134605	0.462801	0.275261	0.228376	0.18149	0.0877204	0.228376	-0.0998198	-0.00604968	-0.0529347	0.228376	-0.00604968	0.650341	0.650341	0.462801	1.07231
	-0.532427	-0.580547	-0.532427	-0.532427	-0.580547	-0.484306	-0.580547	-0.484306	-0.484306	-0.580547	-0.532427	-0.484306	-0.388066	-0.484306	0.0450157	2.25854	2.88411	2.54727	2.06606	0.814939	0.189376	-0.243705	-0.291826	-0.484306	-0.243705	-0.339946	-0.339946	-0.436186	-0.388066	-0.436186	-0.339946			0.536953	-1.06358	-0.10326	-0.423366	-0.743473	-0.423366	-0.423366	-0.423366	-0.743473	-1.06358	-0.10326	-0.743473	-0.743473	-0.743473	0.536953	1.81738
	-0.512701	-0.188339	-0.309975	-0.512701	-0.188339	-0.431611	-0.431611	-0.0261582	-0.431611	-0.188339	-0.26943	-0.35052	0.257658	-0.147794	0.784747	3.62291	2.81201	1.67674	0.58202	0.257658	-0.147794	-0.593792	-0.512701	-0.837063	-0.715427	-0.512701	-0.553246	-0.553246	-0.512701	-0.593792	-0.472156			-0.321332	-0.754432	-0.754432	-0.754432	-0.321332	-0.754432	0.544868	-0.754432	-0.754432	-0.754432	-0.754432	0.111768	-0.321332	-0.321332	0.977968	0.111768
	-0.941291	-1.14253	-1.00837	-0.874211	-1.07545	-1.07545	-1.07545	-0.941291	-1.07545	-1.07545	-1.00837	-1.00837	-0.672969	-0.00216389	1.40653	1.27237	2.21149	2.14441	0.668641	0.601561	0.936963	0.199078	0.266158	-0.203405	0.601561	0.802802	0.333239	0.333239	0.333239	0.668641	0.400319			-0.330274	-0.330274	-0.330274	-0.330274	-0.330274	-0.330274	-0.330274	-0.330274	-0.330274	-0.330274	-0.330274	-0.330274	-0.330274	-0.330274	2.8788	3.9485
	-0.647586	-0.866588	-0.647586	-0.793587	-1.01259	-1.08559	-0.574585	-0.793587	-0.501585	-0.866588	-1.15859	-0.428584	-0.866588	-0.136582	0.301422	1.98044	2.05344	2.78344	1.46943	1.32343	0.885426	0.08242	0.447423	0.08242	-0.209582	0.228421	-0.282583	-0.282583	0.08242	-0.209582	-0.355583			-0.570021	-0.313925	-1.08221	-0.826117	-0.313925	-0.313925	-0.570021	-0.313925	-0.570021	-0.0578282	-0.0578282	-0.826117	-1.08221	-0.570021	2.50314	0.198268
	-0.0199425	-0.495495	-0.733271	-0.0674977	-0.828381	-0.352829	-0.210163	0.55072	0.265389	-0.400384	-0.305274	0.0276127	0.45561	0.693386	0.360499	2.78581	2.6907	1.54938	1.3116	0.45561	-0.352829	-1.06616	-0.733271	-1.35149	-1.16127	-0.54305	0.0751679	-1.0186	-0.257719	-0.257719	-1.06616			-0.335178	-0.209991	-0.335178	-0.335178	-0.335178	-0.335178	-0.335178	-0.335178	-0.335178	-0.335178	-0.335178	-0.335178	-0.335178	-0.335178	-0.0222106	5.29823
	-0.452968	-0.251408	-0.0498481	-0.856087	-0.385781	-0.318594	-0.318594	-0.587341	-0.251408	-0.318594	-0.251408	-0.117035	0.0845251	0.151712	1.02514	3.04073	2.43606	2.57043	1.02514	-0.0498481	-0.117035	-0.184221	-0.654527	-0.654527	-0.721714	-0.587341	-0.452968	-1.05765	-0.788901	-0.520154	-0.385781			-0.457886	-0.157474	-0.758298	-0.382783	0.067835	0.293144	-0.983607	-0.157474	-0.833401	-0.983607	-0.00726804	-1.13381	-1.43423	-0.608092	-0.0823711	3.52257
	-0.74636	-1.12105	-0.559015	-0.840033	-0.933705	-0.933705	-1.02738	-1.02738	-0.74636	-0.652687	-0.652687	-0.465342	-0.184324	0.0030217	0.658731	1.87648	3.37524	0.939749	1.50179	1.31444	0.377713	0.377713	-0.184324	0.377713	0.28404	0.0030217	0.471385	-0.465342	-0.090651	-0.371669	-0.559015			-0.451811	-0.451811	-0.451811	-0.451811	-0.451811	-0.451811	-0.451811	-0.451811	-0.451811	-0.451811	-0.451811	-0.451811	-0.451811	-0.451811	-0.451811	1.10443
	-0.760362	-0.760362	-0.760362	-0.760362	-0.480861	-0.667195	-0.667195	-0.667195	-0.574028	-0.574028	-0.574028	-0.574028	-0.760362	-0.480861	0.264474	2.68681	2.59365	2.31415	1.66198	0.823475	0.637141	-0.108194	-0.201361	0.264474	-0.294528	-0.294528	-0.0150269	-0.294528	-0.387694	-0.480861	-0.108194			0.846493	-0.294432	0.846493	-0.294432	-0.294432	-0.294432	-0.294432	0.466185	0.0858761	-0.294432	-0.294432	-0.294432	-0.674741	-0.674741	-0.674741	4.26927
	-0.745214	-0.658691	-0.831738	-0.658691	-0.399122	-0.658691	-0.572168	-0.745214	-0.399122	-0.572168	-0.658691	-0.745214	-0.485645	-0.831738	0.725677	2.71571	3.23484	2.11005	0.8122	0.0334928	0.0334928	-0.226076	-0.226076	-0.312599	0.120016	0.206539	0.379585	-0.0530302	-0.139553	-0.226076	-0.226076			-0.0710867	-0.560795	-0.560795	-0.315941	0.663476	-0.560795	-0.0710867	-0.315941	-0.0710867	-0.560795	-0.0710867	-0.315941	-0.315941	-0.560795	-0.315941	4.09143
	-0.468914	-0.271141	-0.567801	-0.567801	-0.567801	-0.468914	-0.468914	-0.567801	-0.567801	-0.468914	-0.567801	-0.271141	-0.468914	-0.468914	-0.271141	0.816612	0.915499	2.79434	3.091	2.20102	0.915499	0.322179	-0.370027	-0.468914	-0.271141	-0.468914	-0.567801	-0.468914	-0.370027	-0.567801	-0.468914			-0.457935	-0.457935	-0.457935	-0.457935	-0.457935	-0.457935	0.556064	0.0490644	-0.457935	-0.457935	-0.457935	-0.457935	0.0490644	0.0490644	2.07706	4.10506
	-0.237688	-0.500843	-0.500843	-0.106111	-0.500843	-0.500843	-0.237688	-0.106111	-0.763998	0.157044	0.157044	-0.237688	-0.500843	-0.632421	-0.500843	0.288622	2.52544	2.92017	2.26228	1.86755	0.288622	-0.369266	-0.632421	-0.369266	-0.106111	-0.237688	-0.237688	-0.500843	-1.15873	-0.632421	-0.895576			-0.429084	-0.429084	-0.429084	-0.429084	-0.429084	-0.429084	-0.429084	-0.429084	-0.429084	-0.429084	-0.429084	-0.429084	-0.429084	-0.429084	1.47115	4.63819
	-0.838895	-0.721752	-1.30747	-0.721752	-0.487466	-1.07318	-0.721752	-1.30747	-0.370323	-0.721752	-0.018894	0.098249	1.15254	0.449678	1.03539	2.32397	3.14397	-0.018894	0.683964	-0.604609	-0.838895	-0.956038	-0.721752	0.215392	-0.018894	0.566821	0.566821	-0.136037	0.683964	0.332535	0.332535			-0.519502	-0.519502	-0.519502	-0.519502	-0.519502	-0.519502	-0.519502	-0.519502	-0.519502	-0.519502	-0.519502	-0.519502	-0.519502	-0.519502	-0.519502	0.71931
	-0.42015	-0.42015	-0.261313	-0.737824	-0.578987	-0.42015	-0.578987	-0.261313	-0.261313	-0.42015	-0.261313	-0.737824	-0.102476	-0.102476	-0.102476	0.850547	3.86845	3.07427	0.532873	0.69171	-0.261313	-0.261313	0.0563616	-0.578987	-0.102476	-0.261313	-0.42015	-0.42015	-0.261313	-0.42015	-0.42015			-0.477067	-0.477067	0.867395	-0.477067	-0.477067	-0.477067	-0.477067	-0.477067	-0.477067	-0.477067	-0.477067	-0.477067	-0.477067	-0.477067	-0.477067	4.22855
	0.307247	-0.313926	-0.9351	-0.313926	-0.9351	-0.313926	-0.520984	-1.14216	-0.728042	-0.313926	-0.520984	-0.313926	-0.313926	-0.106869	0.307247	1.54959	3.20606	1.54959	1.34254	1.96371	0.514305	0.307247	-0.728042	-0.728042	0.514305	-0.106869	-1.14216	-0.313926	-0.520984	-0.9351	-0.313926			-0.250122	-0.250122	-0.250122	-0.250122	-0.250122	-0.250122	-0.250122	-0.250122	-0.250122	-0.250122	-0.250122	-0.250122	-0.250122	-0.250122	4.59599	2.65755
	-0.529924	-1.22405	-0.992674	0.164202	-0.761299	-0.992674	-0.992674	0.858327	-0.761299	-0.992674	-0.529924	-1.22405	-0.298548	0.164202	1.0897	2.70933	1.0897	2.0152	0.858327	1.55245	-0.529924	-0.529924	-0.992674	-0.761299	0.395577	0.164202	-0.298548	0.858327	-0.0671734	0.626952	-0.0671734			-0.270152	-0.270152	-0.270152	-0.270152	-0.270152	-0.270152	-0.270152	-0.270152	-0.270152	-0.270152	-0.270152	0.567319	-0.270152	-0.270152	-0.270152	4.75467
	-1.05904	-1.38409	-0.083884	-1.70914	-0.083884	-1.05904	-1.05904	-0.408934	-0.733985	-0.733985	-0.733985	-0.083884	-0.733985	0.566217	-0.083884	0.566217	2.51652	2.51652	0.566217	1.54137	1.21632	0.891267	-0.408934	0.241166	0.241166	-0.408934	0.241166	-0.083884	0.241166	0.241166	-0.733985
	-0.353616	-1.01798	-0.6858	-0.6858	-1.01798	-0.353616	-1.01798	-0.353616	-0.353616	-1.01798	-0.6858	-0.353616	-0.353616	-0.0214313	-0.0214313	1.30731	2.63604	2.63604	1.30731	0.642938	0.975122	0.310753	-1.01798	-0.6858	0.642938	-0.353616	1.30731	-0.353616	0.310753	-0.6858	-0.6858			Supp. Fig 4b left: two whisker GoW
	-0.693206	-0.693206	-0.335049	-0.693206	0.0231069	-0.693206	-0.693206	-0.693206	-0.335049	-0.693206	-0.693206	-0.693206	-0.335049	-0.693206	1.09758	1.81389	3.96283	1.09758	1.09758	0.381263	0.0231069	-0.693206	-0.335049	0.0231069	0.0231069	0.381263	0.381263	0.381263	-0.693206	-0.335049	-0.693206		time from external motion (ms)	-500	-450	-400	-350	-300	-250	-200	-150	-100	-50	-2.22045e-13	50	100	150	200	250
	-0.540852	-0.540852	-0.18412	-0.540852	-0.18412	-0.18412	-0.18412	-0.540852	-0.540852	-0.540852	-0.18412	-0.540852	-0.18412	-0.18412	-0.18412	3.3832	2.66974	2.66974	0.172612	0.172612	0.172612	-0.18412	-0.540852	-0.18412	-0.540852	-0.540852	-0.540852	-0.18412	-0.540852	-0.540852	-0.18412		neuron count	-0.601854	-0.615404	-0.588305	-0.588305	-0.615404	-0.601854	-0.601854	-0.615404	-0.615404	-0.615404	-0.601854	-0.547657	1.21376	3.70685	2.29771	1.59314
	-0.366436	-0.366436	-0.366436	-0.366436	-0.366436	-0.366436	-0.366436	-0.366436	-0.366436	-0.366436	-0.366436	-0.366436	-0.366436	-0.366436	0.895733	2.1579	4.26152	1.73718	0.0542869	0.0542869	-0.366436	-0.366436	-0.366436	-0.366436	-0.366436	-0.366436	-0.366436	-0.366436	-0.366436	-0.366436	-0.366436			-0.456902	-0.429715	-0.416122	-0.443309	-0.456902	-0.470495	-0.456902	-0.443309	-0.470495	-0.456902	-0.375343	-0.320971	0.53539	3.85209	2.80543	1.62283
	-0.466745	-0.466745	-0.949048	-0.949048	0.980164	-0.949048	0.0155582	0.0155582	-0.466745	-0.466745	0.0155582	-0.949048	0.0155582	0.980164	1.46247	0.980164	2.42707	1.46247	1.46247	1.94477	-0.949048	-0.949048	-0.949048	-0.466745	-0.466745	0.497861	-0.949048	-0.949048	0.497861	-0.949048	-0.466745			-0.524328	-0.524328	-0.50516	-0.50516	-0.524328	-0.524328	-0.50516	-0.524328	-0.524328	-0.524328	-0.524328	-0.524328	1.66078	3.94174	2.27415	1.20076
	-0.780541	-0.780541	-0.780541	-0.780541	-0.780541	-0.780541	-0.160111	-0.780541	-0.780541	-0.160111	-0.780541	-0.780541	-0.780541	1.70118	1.70118	2.32161	1.08075	1.70118	0.460319	1.70118	0.460319	-0.780541	-0.780541	1.08075	0.460319	-0.780541	-0.160111	-0.160111	-0.780541	-0.780541	0.460319			-0.384069	-0.681723	-0.582505	-0.615578	-0.549432	-0.549432	-0.450214	-0.747868	-0.450214	-0.384069	-0.251779	-0.483287	1.20342	3.65079	1.99716	1.00498
	-0.405191	0.599683	1.10212	-1.41007	-0.907628	-0.907628	-0.907628	1.60456	-0.907628	-0.405191	-0.907628	-0.907628	-0.405191	2.10699	0.0972459	-0.907628	-0.907628	0.599683	0.599683	1.60456	0.599683	1.10212	1.60456	-0.405191	0.0972459	-0.405191	1.10212	-0.907628	0.599683	-1.41007	-0.405191			-0.835776	-0.795669	-0.875883	-0.795669	-0.795669	-0.755562	-0.91599	-0.956096	-0.996203	-0.795669	-0.996203	-0.595134	1.85139	3.33534	2.05192	1.00914
	-0.624726	-0.624726	-0.624726	2.14192	-0.624726	0.758596	-0.624726	-0.624726	-0.624726	-0.624726	-0.624726	-0.624726	0.758596	-0.624726	0.758596	0.758596	0.758596	0.758596	3.52524	0.758596	0.758596	-0.624726	-0.624726	0.758596	-0.624726	-0.624726	-0.624726	-0.624726	-0.624726	-0.624726	-0.624726			-0.336672	-0.240921	-0.432422	-0.272838	-0.400505	-0.400505	-0.368588	-0.304755	-0.432422	-0.400505	-0.336672	-0.304755	1.22726	4.57853	1.83368	0.173998
	1.45438e-16	-0.845154	1.45438e-16	1.45438e-16	1.45438e-16	1.45438e-16	1.45438e-16	0.845154	-0.845154	0.845154	-0.845154	1.69031	1.45438e-16	1.45438e-16	2.53546	2.53546	1.69031	-0.845154	-0.845154	-0.845154	-0.845154	-0.845154	-0.845154	-0.845154	1.45438e-16	-0.845154	-0.845154	-0.845154	1.45438e-16	0.845154	1.45438e-16			-0.875625	-0.785743	-1.05539	-0.65092	-0.740802	-0.830684	-0.920566	-0.785743	-0.516097	-0.111628	-0.111628	0.158018	2.2253	2.31519	1.68601	1.2366
	-0.378641	-0.378641	-0.378641	-0.378641	-0.378641	-0.378641	-0.378641	-0.378641	-0.378641	-0.378641	-0.378641	-0.378641	-0.378641	-0.378641	-0.378641	-0.378641	-0.378641	-0.378641	2.55583	2.55583	-0.378641	2.55583	-0.378641	-0.378641	2.55583	-0.378641	-0.378641	-0.378641	-0.378641	-0.378641	-0.378641			-0.27003	-0.446259	-0.534374	-0.490317	-0.710604	-0.666547	-0.622489	-0.402202	-0.710604	-0.710604	-0.534374	-0.666547	0.126488	2.90211	3.34268	1.40415
																																		-0.646852	-0.243383	-0.445117	-0.40477	-0.485464	-0.727546	-0.324077	-0.485464	-0.28373	-0.40477	-0.162689	-0.525811	1.24945	4.15443	2.41951	0.563555
																																		-0.637288	-0.684214	-0.308805	-0.871919	-0.355731	-0.543436	-0.543436	-0.918846	-0.308805	-0.355731	0.0666049	-0.308805	2.41292	3.16374	1.8498	1.19283
																																		-0.38864	-1.06108	-0.500713	-0.836932	-0.276567	-1.28522	-0.892969	-0.949005	-1.22919	-1.28522	-1.06108	-1.11711	-0.332604	2.58129	1.34849	2.133
																																		-0.448585	-0.52649	-0.409632	-0.52649	-0.487538	-0.370679	-0.331727	-0.409632	-0.370679	-0.331727	-0.331727	-0.370679	2.70659	4.18679	1.38219	-0.136963
																																		-0.439189	-0.842592	-0.388764	-0.0862112	-0.842592	-0.388764	-0.187062	-0.842592	-0.0357858	0.367617	-0.0357858	-0.792167	1.7291	3.09059	1.67868	0.871871
																																		-0.474496	-0.533334	-0.592171	-0.592171	-0.768684	-0.415659	-0.592171	-0.709846	-0.297984	-0.768684	-0.356821	-0.356821	0.996442	3.58529	2.87924	1.23179
																																		-0.451278	-0.305552	-0.499853	-0.597003	-0.354128	-0.742728	-0.208402	-0.159827	-0.354128	-0.354128	0.131623	-0.256977	2.85182	3.58045	2.07462	0.520223
																																		-0.195862	-0.612549	0.0422447	-0.672075	-0.433969	0.339878	-0.850655	-0.374442	0.0422447	0.161298	-0.314915	0.161298	-0.0768086	1.9471	3.0781	1.58994
																																		-0.384487	-0.313115	-0.384487	-0.313115	-0.527231	-0.384487	-0.384487	-0.455859	-0.455859	-0.313115	-0.0989996	-0.170371	1.11432	4.32605	1.75667	1.54255
																																		-0.481311	-0.481311	-0.481311	-0.481311	-0.405185	-0.481311	-0.481311	-0.405185	-0.481311	-0.481311	-0.481311	-0.481311	0.508323	4.39073	2.18309	1.19345
																																		-0.749248	-0.749248	-0.749248	-0.749248	-0.661268	-0.661268	-0.749248	-0.749248	-0.749248	-0.749248	-0.749248	-0.661268	-0.485308	3.47378	1.80217	1.53823
																																		-0.265032	-0.265032	-0.503177	-0.205496	-0.443641	-0.14596	-0.265032	-0.0268873	0.0921851	-0.265032	-0.0864235	-0.205496	1.93781	4.67647	1.04476	0.211257
																																		-0.182221	-0.313589	-0.247905	-0.379274	-0.182221	-0.379274	-0.379274	-0.379274	-0.247905	-0.379274	-0.379274	-0.247905	3.56178	3.82452	0.1462	0.0805162
																																		-0.0182116	-0.582772	-0.653342	-0.371062	-0.653342	-0.582772	-0.653342	-0.582772	-0.229922	-0.229922	-0.300492	-0.512202	2.73402	4.21599	0.0523584	0.334639
																																		-0.448466	-0.768062	-0.608264	-1.56705	-0.288667	-0.528365	-0.688163	-0.768062	-0.768062	-0.847961	-0.847961	-1.08766	-0.208768	3.38669	2.348	0.75002
																																		-0.52384	-0.52384	-0.428317	-0.52384	-0.332793	-0.428317	-0.52384	-0.237269	-0.619364	-0.52384	-0.52384	-0.52384	1.95978	4.4434	1.19559	0.813493
																																		-0.479725	-0.389045	-0.207686	0.245713	-0.479725	-0.117006	0.155033	-0.842444	-0.207686	-0.298366	-0.298366	0.0643533	1.96863	3.8729	2.05931	0.427072
																																		-0.468045	-1.33428	-0.359766	-1.11772	-0.792882	-0.359766	-0.576324	-0.576324	-0.359766	-0.901162	-1.00944	-1.11772	1.26442	3.64656	1.58926	0.831304
																																		-0.388864	0.207908	-0.150155	-0.627573	-0.866281	-0.0308011	-0.388864	-0.388864	-0.508218	-0.508218	-0.0308011	0.0885532	0.207908	3.31112	2.95306	1.5208
																																		0.397233	0.290153	-0.459409	-0.138168	-0.566489	0.397233	0.183073	-0.352329	-0.138168	-0.459409	-0.138168	0.290153	1.46804	4.03796	1.89636	1.03972
																																		-0.334334	-0.440092	-0.440092	-0.440092	-0.0170578	-0.228575	-0.334334	-0.228575	-0.440092	-0.440092	-0.440092	-0.440092	0.617494	4.84784	1.67508	0.617494
																																		-0.30266	-0.60532	-0.60532	-0.75665	-0.30266	-0.30266	-0.60532	0.15133	-0.45399	-0.45399	-0.45399	-0.60532	1.66463	3.17793	2.42128	2.11862
																																		-0.555638	-0.555638	-0.555638	-0.555638	-0.290641	-0.42314	-0.42314	-0.42314	-0.42314	-0.555638	-0.42314	-0.555638	1.69683	4.61179	1.03434	0.901843
																																		-0.357016	0.0290595	0.0290595	-0.485708	0.0290595	-0.6144	-0.485708	-0.228324	0.157751	-0.743092	-0.228324	-0.743092	0.543827	4.66197	1.57336	0.672519
																																		-0.164246	-0.32336	-0.482474	-0.482474	-0.32336	-0.32336	-0.0051327	-0.482474	-0.164246	-0.164246	-0.482474	-0.482474	1.10866	4.76828	1.10866	0.790435
																																		-0.287335	0.108549	-0.0893931	-0.881161	-0.287335	-0.485277	-0.683219	-1.0791	-0.0893931	-0.287335	-1.0791	-1.0791	0.702374	3.27562	1.69208	1.2962
																																		0.757465	0.835347	0.835347	0.212291	0.445937	0.406996	0.0175863	0.679583	0.679583	0.56276	0.874288	0.445937	1.88675	2.86028	1.14688	-0.0602957
																																		-0.25557	-0.417257	-0.25557	-0.25557	-0.417257	-0.417257	-0.25557	-0.417257	-0.417257	-0.0938828	0.0678042	-0.25557	4.10998	3.13986	0.552865	-0.25557
																																		-0.519708	-0.353616	-0.519708	-0.519708	-0.353616	-0.187523	-0.353616	-0.353616	-0.353616	-0.353616	0.144661	-0.187523	2.46995	4.46306	0.80903	-0.353616
																																		-0.420549	-0.803991	-0.548363	-0.803991	-0.548363	-0.0371073	-0.0371073	-0.420549	0.218521	-0.0371073	-0.0371073	-0.420549	2.90262	3.79731	0.857591	-0.0371073
																																		-0.372377	-0.372377	-0.372377	-0.372377	-0.372377	-0.372377	-0.372377	-0.372377	-0.372377	-0.372377	-0.154572	-0.154572	1.58787	4.85496	0.716651	0.28104
																																		-0.402983	-0.402983	-0.148034	-0.402983	-0.402983	-0.402983	-0.402983	-0.402983	-0.402983	-0.402983	-0.402983	-0.148034	1.6366	4.44103	1.89155	0.361862
																																		-0.447961	-0.447961	-0.447961	-0.447961	-0.447961	-0.22398	-0.447961	-0.447961	0	-0.447961	-0.447961	-0.22398	1.1199	4.70359	1.79184	0.447961
																																		-0.29837	-0.018083	0.54249	-0.578656	-0.858943	-0.018083	-0.578656	-0.018083	-0.29837	-0.29837	-0.578656	-0.858943	0.822777	3.90593	2.78478	-0.018083
																																		0.69642	-0.160287	0.182396	0.525079	-0.674312	-0.50297	0.182396	0.182396	0.353737	0.525079	0.525079	1.21044	3.26654	1.55313	-0.845653	-0.331629
																																		-0.330832	-1.39178	-1.03813	-0.684481	-0.684481	-0.330832	-0.330832	-0.330832	-0.684481	0.022816	-0.330832	0.022816	1.79106	1.43741	1.08376	3.20565
																																		-0.165674	-0.576544	-0.165674	-0.165674	0.0397617	0.0397617	-0.576544	0.0397617	0.0397617	-0.165674	1.06694	-0.371109	0.0397617	4.76477	1.68324	-0.165674
																																		-0.466143	-0.466143	-0.466143	-0.466143	-0.466143	-0.466143	-0.466143	-0.466143	-0.0647421	-0.466143	-0.466143	-0.0647421	1.54086	4.35067	0.73806	1.94226
																																		0.609398	-0.57131	1.39654	-0.964879	-0.964879	0.215828	-0.57131	-0.964879	0.609398	-0.177741	-0.57131	-0.57131	2.97081	2.18367	1.00297	1.00297
																																		0.736718	0.0549789	0.736718	-0.62676	0.395848	0.0549789	-0.28589	-0.28589	0.736718	0.0549789	-0.967629	-0.967629	1.41846	4.14541	1.07759	0.0549789
																																		-0.0212326	0.636978	-0.0212326	-0.0212326	0.0884691	-0.789145	-0.569741	0.307873	0.198171	-0.679443	-0.679443	0.417574	-1.33765	2.2825	2.94071	-1.33765
																																		0.56089	-0.46191	-0.46191	-0.46191	-0.46191	-0.46191	-0.46191	-0.46191	-0.46191	0.0494903	0.0494903	-0.46191	4.65209	1.58369	1.07229	-0.46191
																																		0.525257	-0.637812	-0.637812	-0.0562775	-0.637812	-0.637812	-0.0562775	-0.637812	-0.0562775	-0.637812	-0.637812	-0.637812	2.26986	4.01446	-0.637812	1.10679
																																		0.130157	1.13887	0.130157	0.130157	-0.374201	-0.878558	0.634514	0.634514	0.130157	-0.374201	-0.374201	-0.878558	3.1563	3.1563	0.130157	0.634514
																																		-0.402449	-0.402449	-0.402449	-0.402449	-0.402449	0.845143	-0.402449	-0.402449	0.221347	-0.402449	-0.402449	0.221347	0.221347	4.58792	2.09273	0.221347
																																		-0.0446846	-0.506426	-0.506426	-0.506426	1.34054	-0.0446846	-0.506426	-0.0446846	-0.506426	-0.506426	1.80228	-0.506426	4.11099	1.80228	-0.0446846	-0.506426
																																		-0.444746	-0.444746	-0.444746	-0.444746	-0.444746	-0.444746	-0.444746	-0.444746	-0.444746	-0.444746	-0.444746	-0.444746	2.062	3.31538	2.062	-0.444746
																																		-0.14658	-0.496116	-0.496116	-0.496116	3.69832	-0.14658	-0.496116	0.202956	-0.496116	0.202956	-0.14658	-0.496116	0.902029	3.34878	0.552493	-0.14658
																																		-0.258342	-0.258342	-0.258342	-0.258342	-0.258342	-0.258342	-0.258342	-0.258342	-0.258342	-0.258342	-0.258342	-0.258342	3.74597	3.74597	-0.258342	-0.258342
																																		-0.258342	-0.258342	-0.258342	-0.258342	-0.258342	-0.258342	-0.258342	-0.258342	-0.258342	-0.258342	-0.258342	-0.258342	-0.258342	3.74597	-0.258342	-0.258342
[truncated: 23 more columns]

## Sheet: Supp. Fig. 4a,c
	Supp. Fig 4a right: multi whisker GoW																																	Supp. Fig 4a left: single whisker GoW
time from external motion (ms)	-500	-450	-400	-350	-300	-250	-200	-150	-100	-50	-2.22045e-13	50	100	150	200	250	300	350	400	450	500	550	600	650	700	750	800	850	900	950	1000		time from external motion (ms)	-500	-450	-400	-350	-300	-250	-200	-150	-100	-50	-2.22045e-13	50	100	150	200	250
neuron count	-0.69138	-0.772627	-0.805125	-0.593885	-0.756377	-0.723879	-0.658882	-0.740128	-0.707629	-0.707629	-0.756377	-0.642632	-0.756377	-0.642632	-0.642632	-0.610134	1.51852	1.16104	3.98841	1.04729	0.527315	0.332324	0.446069	0.20233	0.478567	0.299825	0.592312	0.299825	0.0723355	0.0560862	0.18608		neuron count	-0.629965	-0.612098	-0.710368	-0.558496	-0.540629	-0.6657	-0.656766	-0.656766	-0.728235	-0.594231	-0.638899	-0.638899	0.61181	4.54261	1.76425	0.558208
	-0.522457	-0.502706	-0.522457	-0.463203	-0.502706	-0.502706	-0.522457	-0.482954	-0.522457	-0.522457	-0.522457	-0.482954	-0.482954	-0.522457	-0.522457	2.24274	2.61802	0.998403	1.13666	3.25006	0.484866	-0.00892	-0.107677	-0.305191	-0.344694	-0.4237	-0.364446	-0.364446	-0.305191	-0.463203	-0.443451			-0.443648	-0.430487	-0.364683	-0.456809	-0.48313	-0.364683	-0.417326	-0.469969	-0.417326	-0.377844	-0.417326	1.54364	4.25477	2.18852	0.898758	0.424968
	-0.763756	-0.742503	-0.78501	-0.763756	-0.78501	-0.763756	-0.742503	-0.763756	-0.763756	-0.721249	-0.699996	-0.699996	-0.742503	-0.721249	-0.78501	-0.763756	-0.572474	-0.104896	2.36051	2.74308	1.93544	0.809006	1.04279	0.830259	0.468949	0.59647	0.575217	0.256414	0.447695	0.298921	0.320174			-0.897063	-0.830587	-0.94138	-0.985697	-0.874905	-0.94138	-0.94138	-1.00786	-0.985697	-0.94138	-0.963539	-0.897063	-0.453892	2.16081	2.55967	2.05002
	-0.543681	-0.519638	-0.519638	-0.423466	-0.423466	-0.37538	-0.447509	-0.423466	-0.567724	-0.519638	-0.471552	-0.61581	-0.591767	-0.567724	-0.543681	-0.61581	1.0672	0.562295	4.60151	1.69231	0.297823	-0.183037	-0.231123	-0.014736	-0.110908	0.153565	0.0333499	0.00930695	0.0573929	0.0573929	0.177608			-0.388799	-0.459697	-0.530596	-0.353349	-0.459697	-0.530596	-0.495146	-0.495146	-0.54832	-0.512871	-0.459697	-0.424248	1.10007	4.62727	1.96858	0.44426
	-0.415291	-0.189791	-0.497291	-0.394791	-0.415291	-0.456291	-0.415291	-0.517791	-0.517791	-0.456291	-0.456291	-0.476791	-0.497291	-0.497291	-0.456291	-0.476791	2.45471	2.72121	3.04921	1.59371	0.54821	-0.312791	-0.374291	-0.189791	-0.0872904	-0.333291	-0.374291	-0.333291	-0.353791	-0.374291	-0.497291			-0.155852	-0.230757	-0.418021	-0.193305	-0.230757	-0.212031	-0.286936	-0.567832	-0.193305	-0.137125	-0.230757	0.106317	0.331034	3.58942	3.25235	1.2299
	-0.249914	-0.515348	-0.498758	-0.648064	-0.299683	-0.382631	-0.366041	-0.4324	-0.681244	-0.4324	-0.482168	-0.681244	-0.448989	-0.598296	-0.581706	-0.581706	1.42563	2.96847	3.48274	1.52517	0.247774	-0.0176599	-0.498758	-0.216735	-0.200145	-0.0840183	-0.150377	-0.0010703	-0.150377	-0.299683	-0.150377			-0.453882	-0.356172	-0.473425	-0.727473	-0.336629	-0.532051	-0.727473	-0.278003	-0.571135	-0.473425	-0.61022	-0.590678	0.56231	4.56845	2.18431	0.28872
	-0.620652	-0.865924	-0.729662	-0.756914	-0.620652	-0.947681	-0.974934	-0.893177	-0.729662	-0.729662	-0.620652	-0.729662	-0.729662	-0.566147	-0.838672	0.169668	2.18635	1.42328	2.40437	2.75865	0.605707	-0.102856	0.305931	0.142416	0.387688	0.0334062	0.278678	0.0334062	0.0879111	0.196921	0.442193			-0.692928	-0.568522	-0.713663	-0.589257	-0.65146	-0.527054	-0.589257	-0.589257	-0.7966	-0.630725	-0.423382	-0.133101	0.0120393	4.20038	2.76971	0.053508
	-0.294285	-0.294285	-0.294285	-0.294285	-0.294285	-0.294285	-0.294285	-0.294285	-0.294285	-0.294285	-0.294285	-0.294285	-0.294285	-0.294285	-0.294285	-0.294285	0.598166	0.10236	4.96126	1.68894	-0.195124	-0.294285	-0.294285	-0.294285	-0.294285	0.10236	-0.294285	-0.195124	-0.294285	-0.294285	-0.294285			-0.35011	-0.35011	-0.35011	-0.327686	-0.35011	-0.35011	-0.327686	-0.35011	-0.35011	-0.35011	-0.35011	-0.35011	-0.0810173	5.00933	1.66809	0.188076
	-0.249956	-0.249956	-0.249956	-0.249956	-0.249956	-0.249956	-0.249956	-0.249956	-0.249956	-0.249956	-0.249956	-0.249956	-0.249956	-0.249956	-0.249956	-0.249956	0.904095	0.739231	5.19057	-0.0850913	-0.249956	-0.249956	-0.249956	-0.249956	-0.249956	-0.249956	-0.249956	-0.249956	-0.249956	-0.249956	-0.249956			-0.292201	-0.292201	-0.292201	-0.292201	-0.292201	-0.292201	-0.292201	-0.292201	-0.266899	-0.292201	-0.292201	-0.292201	0.770498	4.86948	1.8838	0.0367292
	-0.398852	-0.515498	-0.476616	-0.321089	-0.398852	-0.593262	-0.515498	-0.55438	-0.515498	-0.632143	-0.476616	-0.55438	-0.515498	-0.437734	-0.55438	-0.593262	0.650957	0.612075	4.77243	1.42859	0.0288478	0.223257	-0.010034	-0.165561	0.301021	0.106611	-0.010034	-0.12668	-0.010034	0.106611	0.145493			-0.478553	-0.44602	-0.608686	-0.34842	-0.478553	-0.576153	-0.511086	-0.511086	-0.608686	-0.511086	-0.511086	-0.54362	1.05051	4.79183	1.40837	0.269711
	-0.590115	-0.488106	-0.522109	-0.590115	-0.624118	-0.522109	-0.658121	-0.488106	-0.488106	-0.658121	-0.658121	-0.624118	-0.556112	-0.488106	-0.658121	0.940016	2.30013	1.82409	2.02811	3.0482	0.770002	0.361967	0.293961	-0.284089	-0.0460685	-0.318092	-0.420101	-0.420101	-0.522109	-0.556112	-0.386098			-0.292854	-0.451015	-0.482648	-0.419383	-0.51428	-0.482648	-0.451015	-0.577545	-0.324486	-0.292854	-0.545912	0.814277	4.23057	2.04794	1.32039	0.877541
	-0.349473	-0.50424	-0.636897	-0.371583	-0.415802	-0.50424	-0.52635	-0.216816	-0.371583	-0.238926	-0.305254	-0.327364	-0.50424	-0.437911	-0.415802	-0.194707	3.65235	2.87852	1.02132	1.77304	0.402251	-0.0399398	-0.415802	-0.393692	-0.305254	-0.393692	-0.305254	-0.283145	-0.48213	-0.460021	-0.327364			-0.414166	-0.466786	-0.282617	-0.203688	-0.335237	-0.335237	-0.308927	-0.282617	-0.440476	-0.361547	-0.0984493	-0.0458299	-0.361547	3.5586	3.8217	0.348816
	-0.864334	-0.823489	-0.864334	-0.823489	-0.864334	-0.823489	-0.864334	-0.864334	-0.823489	-0.864334	-0.864334	-0.864334	-0.864334	-0.823489	-0.864334	-0.782644	1.62721	1.25961	2.44411	1.62721	1.42299	1.13707	0.442707	0.769468	0.769468	0.483553	0.279327	0.687778	0.0342571	0.401862	0.156792			-1.11317	-0.86275	-0.612327	-0.712496	-0.912835	-0.662411	-0.662411	-1.06309	-0.612327	-0.712496	-0.912835	-0.411988	-0.111479	2.99378	2.84352	1.69157
	-0.790488	-0.790488	-0.790488	-0.817328	-0.817328	-0.790488	-0.790488	-0.817328	-0.817328	-0.817328	-0.817328	-0.790488	-0.817328	-0.790488	-0.763648	0.471003	2.5377	1.11517	2.2693	2.32298	1.00781	0.766245	0.283121	0.229441	0.17576	0.14892	0.2026	0.14892	0.2026	0.14892	-0.0121214			-0.506847	-0.676526	-0.744398	-0.64259	-0.506847	-0.710462	-0.812269	-0.710462	-0.676526	-0.574719	-0.676526	-0.676526	-0.201425	4.21023	2.44557	0.579098
	-0.421209	-0.453213	-0.453213	-0.421209	-0.421209	-0.453213	-0.421209	-0.325198	-0.389206	-0.453213	-0.357202	-0.453213	-0.421209	-0.421209	-0.229187	0.346878	4.69937	-0.293195	1.371	1.65903	-0.00516188	-0.101173	-0.325198	0.0588454	-0.261191	-0.197184	-0.197184	-0.261191	-0.229187	-0.357202	0.18686			-0.408895	-0.0574882	-0.182991	-0.383795	-0.408895	-0.433996	-0.433996	-0.308493	-0.408895	-0.308493	-0.308493	-0.459096	-0.0825887	5.13832	1.22264	-0.283393
	0.170354	0.108225	0.0460959	-0.140292	0.605259	-0.26455	0.294613	0.729518	-0.513067	0.915905	-0.32668	0.356742	-0.0781626	-0.0160334	0.418871	0.294613	-0.575197	-1.63139	1.35081	4.27088	-0.450938	-0.637326	-0.885843	-0.575197	-1.25862	-0.32668	-0.388809	-0.32668	-0.513067	-0.513067	-0.140292			-0.509323	-0.347384	-0.401364	-0.617282	-0.401364	-0.347384	-0.617282	-0.455343	-0.482333	-0.428354	-0.347384	-0.293405	-0.050497	4.6997	2.18965	-0.536313
	-0.806942	-0.49963	-0.74548	-0.376705	-0.74548	-0.684017	-0.561093	-1.11425	-0.868405	-0.929867	-0.622555	-0.684017	-0.74548	0.176457	-0.49963	-0.376705	-1.11425	0.0535318	2.75788	2.26618	1.83594	1.65156	1.22132	0.360844	0.483769	0.483769	-0.25378	-0.0693931	0.176457	-0.0693931	0.299382			-0.692615	-0.755031	-0.817447	-0.193288	-0.879863	-1.12953	-0.879863	-0.630199	-1.00469	-1.00469	-1.06711	-0.630199	-0.130872	3.302	2.61543	1.49194
	-0.496467	-0.399975	-0.496467	-0.544713	-0.496467	-0.544713	-0.544713	-0.544713	-0.544713	-0.544713	-0.544713	-0.544713	-0.544713	-0.544713	-0.544713	-0.544713	3.45971	2.78426	1.57811	1.48162	0.613191	0.275469	0.0342391	-0.110499	0.178977	-0.255237	-0.206991	-0.206991	-0.448221	-0.351729	-0.399975			-0.856204	-0.437744	-0.796424	-0.258404	-0.497524	-0.557304	-0.557304	-0.796424	-0.915984	-0.198624	-0.377964	-0.676864	-0.318184	0.996977	3.50774	1.8339
	-0.414364	-0.414364	-0.414364	-0.414364	-0.414364	-0.414364	-0.352903	-0.414364	-0.414364	-0.414364	-0.414364	-0.414364	-0.414364	-0.414364	-0.352903	1.368	1.9826	-0.229982	4.31811	1.49092	-0.291443	-0.168521	-0.352903	-0.168521	-0.291443	-0.168521	-0.168521	-0.352903	-0.291443	-0.352903	-0.229982			-0.326498	-0.295065	-0.263632	-0.326498	-0.357931	-0.295065	-0.357931	-0.295065	-0.357931	-0.263632	-0.357931	-0.326498	0.647925	5.23714	0.585059	-0.326498
	-0.922227	-0.696762	-0.516389	-0.516389	-0.877134	-0.110551	-0.786948	-1.14769	-0.290923	-0.967321	-0.651669	-0.922227	-0.786948	-1.01241	-0.967321	-0.516389	1.01678	2.27939	2.27939	2.41466	1.24224	0.836405	0.565846	0.205101	0.520753	0.250194	-0.155644	0.205101	0.0247285	-0.0654578	0.0698216			-0.151791	0.158463	-0.668882	-0.979136	-0.513755	-0.565464	-0.462046	-0.720591	-1.28939	-0.668882	-1.03085	-0.255209	2.17512	1.45119	1.5029	1.70974
	-0.462391	-0.380947	-0.462391	-0.380947	-0.462391	-0.462391	-0.462391	-0.380947	-0.462391	-0.462391	-0.462391	-0.462391	-0.462391	-0.462391	-0.380947	-0.462391	1.73659	1.49226	4.3428	1.32937	0.596379	-0.218059	-0.136615	-0.299503	-0.218059	-0.136615	-0.299503	-0.299503	-0.299503	-0.299503	-0.218059			-0.614727	-0.554611	-0.614727	-0.554611	-0.554611	-0.554611	-0.614727	-0.614727	-0.674842	-0.614727	-0.614727	-0.554611	0.888154	4.13438	2.57138	0.467347
	-0.421995	-0.380596	-0.421995	-0.2978	-0.380596	-0.421995	-0.421995	-0.421995	-0.421995	-0.421995	-0.421995	-0.421995	-0.421995	-0.421995	-0.421995	-0.421995	3.71783	0.819952	3.34524	0.902748	0.281775	-0.256402	-0.421995	-0.173605	-0.090809	-0.256402	-0.339198	-0.339198	-0.132207	-0.256402	-0.256402			-0.432304	-0.432304	-0.675966	-0.371389	-0.49322	-0.675966	-0.432304	-0.675966	-0.249557	-0.371389	-0.310473	-0.615051	3.34446	3.58812	1.21242	0.298683
	-0.359779	-0.408696	-0.408696	-0.408696	-0.408696	-0.408696	-0.408696	-0.408696	-0.408696	-0.408696	-0.408696	-0.408696	-0.408696	-0.408696	-0.408696	-0.359779	2.03717	1.93933	4.04277	1.45016	0.0804768	-0.261944	-0.261944	-0.408696	-0.213027	-0.16411	-0.359779	-0.359779	-0.261944	-0.408696	-0.408696			-0.448111	-0.390471	-0.563393	-0.505752	-0.505752	-0.505752	-0.448111	-0.505752	-0.448111	-0.448111	-0.275189	-0.563393	0.647066	4.73957	1.79988	0.358861
	-1.11162	-1.1882	-0.805308	-0.805308	-0.652152	-0.72873	-0.72873	0.0370541	-0.652152	0.113632	-0.881887	-0.958465	-0.652152	-0.881887	-0.422416	-0.575573	-0.422416	2.33441	2.41098	1.6452	1.6452	1.49204	0.802838	0.343368	0.496524	0.496524	0.113632	0.0370541	-0.422416	0.266789	-0.345838			-0.665573	-0.514969	-0.414566	-0.213761	-0.464767	-0.414566	-0.414566	-0.765975	-0.765975	-0.0631565	-0.163559	-0.314163	1.14168	2.49711	3.14973	2.39671
	-0.328077	-0.123647	-0.225862	-0.0214322	-0.430292	-0.27697	-0.27697	-0.174755	-0.0725397	-0.430292	-0.27697	0.0807828	-0.174755	-0.379185	-0.583615	-0.736937	2.17619	3.04502	2.43173	1.97176	0.745181	-0.27697	-0.430292	-0.583615	-0.68583	-0.68583	-0.4814	-0.839152	-0.68583	-0.68583	-0.583615			-0.888774	-0.48947	-1.00286	-0.6606	-0.717643	-0.888774	-0.546513	-0.432426	-0.717643	-0.546513	-0.6606	-0.318339	-0.774687	2.30566	3.2754	0.936617
	-0.343799	-0.343799	-0.343799	-0.343799	-0.343799	-0.343799	-0.343799	-0.343799	-0.343799	-0.343799	-0.343799	-0.343799	-0.343799	-0.343799	-0.343799	-0.343799	3.67163	3.25883	1.60763	0.519331	-0.306272	-0.306272	-0.306272	-0.306272	-0.343799	-0.306272	-0.343799	-0.306272	-0.343799	-0.343799	-0.343799			-0.310214	-0.160733	-0.260387	-0.21056	-0.310214	-0.310214	-0.310214	-0.260387	-0.310214	-0.21056	-0.310214	-0.310214	-0.0610784	4.87181	2.08149	0.13823
	-0.620113	-0.745757	-0.808579	-0.620113	-0.745757	-0.620113	-0.808579	-0.808579	-0.871401	-0.557292	-0.808579	-0.557292	-0.745757	-0.745757	-0.682935	-0.18036	1.45301	1.7043	1.76712	3.21203	1.51583	0.887613	-0.18036	0.573504	0.13375	-0.243182	0.13375	0.259394	-0.0547159	-0.243182	0.00810606			-0.760655	-0.703282	-0.703282	-0.588536	-0.645909	-0.531163	-0.588536	-0.47379	-0.645909	-0.645909	-0.359044	-0.359044	-0.416417	3.48495	3.48495	0.903162
	-0.774016	-0.808993	-0.808993	-0.808993	-0.808993	-0.808993	-0.739038	-0.808993	-0.739038	-0.739038	-0.739038	-0.808993	-0.808993	-0.808993	-0.808993	0.974853	3.38829	1.32463	1.91924	1.32463	0.520147	-0.00451321	0.310283	0.240328	0.135396	0.170374	0.135396	0.275306	0.170374	0.380238	0.555125			-0.836215	-1.04527	-0.696846	-1.39369	-1.32401	-0.627161	-0.76653	-0.557477	-1.11495	-0.487792	-0.9059	-1.46338	-0.836215	2.50864	1.53306	1.67243
	-0.318125	-0.318125	-0.318125	-0.318125	-0.318125	-0.318125	-0.318125	-0.318125	0.200921	-0.318125	-0.318125	0.200921	-0.318125	-0.318125	-0.318125	-0.318125	0.200921	-0.318125	4.87234	1.75806	0.719967	-0.318125	-0.318125	-0.318125	-0.318125	-0.318125	-0.318125	-0.318125	-0.318125	-0.318125	-0.318125			-0.265414	-0.21431	-0.265414	-0.21431	-0.265414	-0.265414	-0.265414	-0.265414	-0.21431	-0.265414	-0.21431	-0.112101	0.194527	5.25389	0.909992	-0.112101
	-0.392897	-0.392897	-0.392897	-0.392897	-0.392897	-0.392897	-0.392897	-0.392897	-0.392897	-0.392897	-0.392897	-0.392897	-0.392897	-0.392897	-0.392897	-0.392897	3.00419	2.34135	3.33562	0.849941	0.0213822	-0.0614737	-0.310041	-0.392897	-0.392897	-0.227185	-0.392897	-0.392897	-0.392897	-0.392897	-0.310041			-0.289491	-0.172181	-0.289491	-0.172181	-0.348146	-0.348146	-0.348146	-0.348146	-0.0548709	-0.230836	-0.230836	-0.348146	0.41437	5.10678	1.2942	0.179749
	-0.367571	-0.367571	-0.367571	-0.367571	-0.367571	-0.367571	-0.367571	-0.367571	-0.367571	-0.367571	-0.367571	-0.367571	-0.367571	-0.367571	-0.367571	-0.367571	2.51241	2.88805	3.38892	0.696768	-0.304962	-0.304962	-0.367571	-0.367571	-0.367571	-0.179746	-0.367571	-0.304962	-0.304962	-0.367571	-0.367571			-0.377722	-0.0542585	-0.31303	-0.183644	-0.248337	-0.248337	-0.31303	-0.183644	-0.377722	-0.248337	-0.248337	-0.31303	0.722055	4.92709	1.62775	0.398591
	0.532671	-0.24834	0.923177	1.48104	0.309525	-0.0251939	0.0305926	-0.192554	0.588458	0.365312	-0.304127	0.0305926	0.0305926	-0.359913	-0.192554	-0.136767	1.36947	1.53683	1.48104	2.15048	1.03475	0.253739	-0.917778	-1.36407	-0.471486	-1.53143	-1.47564	-1.02935	-1.2525	-1.41986	-1.19671			-0.615035	0.176636	-0.0872541	-0.351144	-0.0872541	-1.53865	-0.417117	-0.219199	-0.48309	-0.0872541	0.0446911	-0.0212815	0.506499	2.22179	3.67318	1.36414
	-0.248874	-0.248874	-0.248874	-0.248874	-0.248874	-0.248874	-0.248874	-0.248874	-0.248874	-0.248874	-0.248874	-0.248874	-0.248874	-0.248874	-0.248874	-0.248874	1.61339	0.0171637	5.07189	0.0171637	-0.248874	-0.248874	-0.248874	-0.248874	-0.248874	-0.248874	-0.248874	-0.248874	-0.248874	-0.248874	-0.248874			-0.276634	-0.276634	-0.276634	-0.216242	-0.276634	-0.276634	-0.276634	-0.276634	-0.276634	-0.276634	-0.276634	-0.276634	0.991595	5.03785	1.29355	-0.0954581
	-0.252164	-0.252164	-0.252164	-0.252164	-0.252164	-0.252164	-0.252164	-0.252164	-0.252164	-0.252164	-0.252164	-0.252164	-0.252164	-0.252164	-0.252164	-0.252164	1.62394	0.0605195	5.06346	0.0605195	-0.252164	-0.252164	-0.252164	-0.252164	-0.252164	-0.252164	-0.252164	-0.252164	-0.252164	-0.252164	-0.252164			-0.326214	-0.326214	-0.326214	-0.326214	-0.326214	-0.326214	-0.326214	-0.326214	-0.253981	-0.326214	-0.326214	-0.326214	1.84078	4.44117	2.05748	0.0349515
	-0.302225	-0.335686	-0.302225	-0.369146	-0.268764	-0.369146	-0.402607	-0.369146	-0.369146	-0.335686	-0.369146	-0.402607	-0.302225	-0.402607	-0.335686	-0.436067	3.67959	3.44536	1.17004	0.433909	-0.00107937	-0.235304	-0.268764	-0.268764	-0.268764	-0.302225	-0.168382	-0.402607	-0.335686	-0.402607	-0.402607			-0.547189	-0.0928267	-0.547189	-0.320008	-0.320008	-0.471462	-0.395735	-0.77437	-0.320008	0.664444	0.285808	0.0586274	0.210081	1.72462	3.46634	1.80035
	-0.218347	-0.218347	-0.218347	-0.218347	-0.218347	-0.218347	-0.218347	-0.218347	-0.218347	-0.218347	-0.218347	-0.218347	-0.218347	-0.218347	-0.218347	-0.218347	0.475885	0.128769	5.33551	-0.218347	-0.0447892	-0.218347	-0.218347	-0.218347	-0.218347	-0.218347	-0.218347	-0.218347	-0.218347	-0.218347	-0.218347			-0.238501	-0.313183	-0.313183	-0.313183	-0.313183	-0.313183	-0.313183	-0.313183	-0.238501	-0.313183	-0.313183	-0.313183	1.62855	4.7652	1.47919	-0.0891367
	0.348656	0.348656	-0.326865	-0.326865	-0.326865	-0.326865	-0.326865	-0.326865	-0.326865	-0.326865	-0.326865	-0.326865	0.348656	-0.326865	-0.326865	-0.326865	-0.326865	0.348656	5.07731	0.348656	1.02418	-0.326865	-0.326865	-0.326865	-0.326865	-0.326865	-0.326865	-0.326865	-0.326865	-0.326865	-0.326865			-0.209524	-0.28778	-0.28778	-0.28778	-0.209524	-0.366036	-0.366036	-0.366036	-0.366036	-0.209524	-0.28778	-0.366036	0.338267	4.25106	2.99897	0.416523
	-0.252885	-0.252885	-0.252885	-0.252885	-0.252885	-0.252885	-0.252885	-0.252885	-0.252885	-0.252885	-0.252885	-0.252885	-0.252885	-0.252885	-0.252885	-0.252885	0.707044	-0.0928964	5.26671	0.467062	-0.252885	-0.17289	-0.0928964	-0.252885	-0.17289	-0.17289	-0.252885	-0.17289	-0.252885	-0.252885	-0.252885			-0.311493	-0.23834	-0.311493	-0.311493	-0.311493	-0.311493	-0.311493	-0.23834	-0.311493	-0.311493	-0.311493	-0.311493	2.61466	4.51665	0.712659	-0.23834
	-0.36019	-0.36019	-0.36019	-0.36019	-0.36019	-0.36019	-0.36019	-0.36019	-0.36019	-0.36019	-0.36019	-0.36019	-0.36019	-0.36019	-0.36019	-0.36019	0.505382	2.14997	4.05423	2.32308	0.159154	-0.36019	-0.273632	-0.36019	-0.36019	-0.273632	-0.36019	-0.36019	-0.36019	-0.36019	-0.36019			-0.391569	-0.315703	-0.391569	-0.391569	-0.315703	-0.315703	-0.391569	-0.315703	-0.315703	-0.239836	-0.239836	-0.391569	-0.391569	3.55349	3.62936	1.20163
	-0.238366	-0.238366	-0.238366	-0.238366	-0.238366	-0.238366	-0.238366	-0.238366	-0.238366	-0.238366	-0.238366	-0.238366	-0.238366	-0.238366	-0.238366	-0.238366	0.953463	-2.91103e-17	5.24404	0.238366	-0.238366	-0.238366	-0.238366	-0.238366	-0.238366	-0.238366	-0.238366	-0.238366	-0.238366	-0.238366	-0.238366			-0.267541	-0.267541	-0.267541	-0.267541	-0.267541	-0.267541	-0.207441	-0.267541	-0.147341	-0.147341	-0.207441	-0.267541	1.05465	5.14144	0.814255	-0.207441
	-0.465262	-0.465262	-0.465262	2.07999	1.23158	-0.465262	-0.465262	0.383157	-0.465262	-0.465262	-0.465262	-0.465262	-0.465262	-0.465262	0.383157	-0.465262	2.92841	-0.465262	2.92841	1.23158	-0.465262	-0.465262	-0.465262	-0.465262	-0.465262	-0.465262	-0.465262	-0.465262	-0.465262	-0.465262	-0.465262			-0.262522	-0.262522	-0.262522	-0.262522	-0.262522	-0.262522	-0.145426	-0.262522	-0.0868779	-0.203974	-0.262522	-0.262522	0.0302184	5.24101	1.02554	-0.203974
	-0.448943	-0.85234	0.0553045	-0.448943	0.76125	0.458702	-0.751491	-0.549792	0.76125	-1.15489	-0.348093	-0.247244	-0.146394	-0.650641	0.257003	-0.348093	0.962949	0.0553045	-2.86933	-1.05404	1.56805	1.87059	1.16465	1.87059	0.0553045	0.458702	-0.0455449	0.8621	-1.25574	0.660401	-0.650641			0.413009	-1.61283	0.169909	-0.964558	-0.397325	0.250942	-0.316292	-0.316292	-0.559392	-0.316292	-0.802492	-0.883525	-0.883525	-0.235258	2.68194	2.11471
	-0.34256	-0.501058	-0.659555	-0.55389	-0.55389	-0.923718	-0.765221	-0.870886	-1.13505	-0.712388	-0.55389	-1.02938	-0.976551	-1.13505	-1.02938	-0.395392	0.185766	0.080101	1.24242	1.45375	2.03491	2.19341	1.92924	1.08392	1.34808	0.291431	0.132934	0.502762	-0.0783968	-0.184062	-0.0783968			-0.383727	0.250702	0.330005	-0.22512	-0.542334	-0.304423	-0.938852	-0.700941	-0.304423	-0.780245	0.0920944	-0.621638	-0.304423	4.05727	2.4712	0.0127909
	-0.481078	-0.481078	-0.481078	-0.481078	-0.481078	-0.481078	-0.481078	-0.481078	-0.481078	-0.481078	-0.481078	-0.481078	-0.481078	-0.481078	-0.481078	-0.481078	1.98621	2.20553	3.52142	1.87656	0.779983	0.0672094	-0.316592	-0.426249	-0.152105	-0.316592	-0.152105	-0.426249	-0.37142	-0.152105	-0.426249			0.362841	-0.267051	-0.62699	0.452826	-0.357036	-0.716974	-0.357036	-0.267051	-0.357036	-0.267051	-0.62699	-0.357036	1.53264	4.32217	1.8026	0.452826
	-0.347804	0.695608	-1.85496	-0.463739	-0.811543	-0.463739	-1.04341	-0.579674	-1.27528	-2.08683	0.811543	0.115935	-0.695608	-0.231869	-1.04341	1.50715	0	0.231869	2.20276	1.04341	1.04341	0.927478	0.115935	0.695608	-0.927478	0.695608	-0.927478	1.15935	0.347804	0.811543	0.347804			-0.342611	-0.219825	0.271316	-0.588181	-0.710967	-0.219825	-0.09704	-0.404003	-0.465396	-0.404003	0.394101	-0.0356473	0.516887	4.99855	0.271316	0.516887
	-0.747138	-0.641859	-0.747138	-0.747138	-0.641859	-0.747138	-0.747138	-0.747138	-0.747138	-0.536581	-0.747138	-0.747138	-0.747138	-0.641859	-0.747138	-0.641859	2.72705	2.62177	1.67427	1.77955	0.83204	0.200369	0.516204	0.516204	-0.0101882	-0.0101882	0.305647	0.305647	0.305647	-0.220745	-0.220745			0.0280408	-0.592863	-0.841224	-0.717043	-0.592863	-0.592863	-0.592863	-0.468682	-0.220321	-0.841224	-0.965405	-0.468682	0.152221	2.8842	3.62928	0.648944
	0.348656	0.348656	-0.326865	-0.326865	0.348656	-0.326865	-0.326865	-0.326865	-0.326865	-0.326865	-0.326865	-0.326865	-0.326865	-0.326865	-0.326865	-0.326865	0.348656	0.348656	5.07731	-0.326865	1.02418	-0.326865	-0.326865	-0.326865	-0.326865	-0.326865	-0.326865	-0.326865	-0.326865	-0.326865	-0.326865			-0.26307	-0.179854	-0.26307	-0.26307	-0.26307	-0.26307	-0.26307	-0.26307	-0.26307	-0.26307	-0.26307	-0.26307	-0.26307	4.72989	2.39984	0.069794
	-0.0414577	-0.931203	-1.03006	-0.535761	-0.535761	-0.634621	-0.535761	-0.140318	-0.33804	0.0574029	-0.0414577	-0.239179	-0.634621	0.0574029	-0.832343	0.156264	-0.0414577	0.947149	3.61639	1.93575	0.0574029	1.54031	1.34259	-0.140318	-0.239179	-0.140318	-1.22779	0.650567	-0.634621	-0.535761	-0.931203			-0.832748	-0.243808	-0.636434	-1.22537	-0.0474951	-0.538278	-1.02906	-1.32353	-0.832748	-0.341965	-0.538278	-0.243808	-0.0474951	3.97692	1.3267	-0.0474951
	-0.29361	-0.29361	-0.29361	-0.29361	-0.29361	-0.29361	-0.29361	-0.29361	-0.29361	-0.29361	-0.29361	-0.29361	-0.29361	-0.29361	-0.29361	-0.29361	-0.29361	-0.29361	4.11054	3.22971	0.58722	-3.5857e-17	-0.29361	-0.29361	-0.29361	-0.29361	-0.29361	-0.29361	-0.29361	-0.29361	-0.29361			-0.35748	-0.35748	-0.35748	-0.35748	-0.35748	-0.35748	-0.35748	-0.35748	-0.35748	-0.35748	-0.35748	-0.247759	-0.138037	3.15361	3.92166	1.28834
	-0.367525	-0.213562	-0.418846	-0.418846	-0.367525	-0.367525	-0.418846	-0.418846	-0.367525	-0.418846	-0.470167	-0.316204	-0.418846	-0.418846	-0.418846	-0.418846	3.8408	3.17362	1.32607	0.40229	-0.162241	-0.11092	-0.213562	-0.0595986	-0.264883	-0.162241	-0.00827758	-0.367525	-0.316204	-0.418846	-0.418846			-0.546148	-0.0103699	-0.867615	-0.224681	-0.0103699	-0.224681	-0.331837	-0.546148	-0.331837	-0.331837	-0.653304	-0.0103699	0.954031	1.2755	3.95439	1.06119
	2.03713	-0.301797	-0.301797	-0.301797	2.03713	-0.301797	-0.301797	-0.301797	-0.301797	-0.301797	-0.301797	-0.301797	-0.301797	-0.301797	-0.301797	-0.301797	-0.301797	-0.301797	4.37606	-0.301797	-0.301797	-0.301797	-0.301797	-0.301797	-0.301797	-0.301797	-0.301797	-0.301797	-0.301797	-0.301797	-0.301797			-0.289575	-0.289575	-0.289575	-0.289575	-0.289575	-0.289575	-0.289575	-0.289575	-0.195082	-0.195082	-0.289575	-0.289575	-0.195082	4.71855	2.35623	0.371875
	-0.626059	-0.626059	-0.717176	-0.626059	-0.717176	-0.534943	-0.717176	-0.717176	-0.717176	-0.717176	-0.626059	-0.626059	-0.717176	-0.626059	-0.717176	-0.626059	2.92749	2.65414	0.285107	2.01632	1.37851	0.649573	0.102874	0.011757	0.831806	0.011757	-0.170476	-0.170476	0.011757	0.102874	0.011757			-0.610034	-0.401072	-0.505553	-0.401072	-0.401072	-0.401072	-0.818996	-0.505553	-0.610034	-0.505553	-0.714515	-0.505553	-0.19211	1.3751	4.71849	0.95718
	-1.88504	-0.767409	0.0309024	-0.607747	-1.08673	-0.607747	-0.767409	-0.607747	-1.56572	-1.40606	-0.448084	0.190565	0.829213	-1.08673	-0.927071	-0.448084	0.669551	0.988876	0.509889	1.94685	1.62752	0.190565	0.0309024	1.46786	1.46786	0.0309024	1.3082	0.988876	-0.12876	0.350227	-0.288422			0.199002	0.27912	0.0387666	-0.201586	-0.201586	0.0387666	-0.361822	-0.522057	-0.842528	-0.361822	0.0387666	0.0387666	-0.0413511	2.84288	4.04465	0.118884
	-0.661385	-0.9697	-0.35307	-0.661385	-0.0447554	-0.815542	-0.0447554	-0.661385	-0.661385	-0.661385	-0.35307	-0.35307	-0.9697	-0.35307	-0.198913	-0.0447554	1.34266	0.263559	4.42581	1.1885	0.571874	-0.198913	-0.0447554	-0.0447554	-0.198913	-0.198913	-0.35307	0.263559	0.417717	-0.507228	0.880189			-0.305439	-0.77887	-0.660513	-0.77887	-0.660513	-0.542155	-0.423797	-0.660513	-0.542155	-0.660513	-0.305439	-0.660513	0.75978	4.66559	0.641423	-0.660513
	-0.0110796	-1.04148	-0.0110796	0.217899	-1.15597	-0.926995	0.10341	-1.04148	-1.04148	-0.125569	-0.926995	-0.812505	-0.698016	-1.15597	-0.469037	1.36279	1.36279	-0.240058	2.27871	2.3932	1.13381	0.561367	1.2483	0.10341	0.790346	-0.469037	0.446878	-0.583527	-0.469037	-1.15597	0.332389			-0.464483	-0.571142	-0.357824	-0.464483	-0.891119	-0.571142	-0.357824	-0.144506	-0.677801	-0.571142	-0.0378467	-0.251165	-0.251165	4.22851	2.30865	-0.464483
	-0.15744	-0.15744	-0.564161	-0.564161	0.24928	-0.564161	-0.15744	-0.15744	0.24928	-0.15744	-0.564161	-0.15744	-0.564161	-0.564161	-0.564161	-0.15744	1.06272	0.24928	4.31649	2.28288	-0.15744	-0.564161	-0.564161	-0.564161	-0.15744	0.656001	-0.564161	-0.564161	-0.564161	-0.15744	-0.15744			-0.115169	-0.220177	-0.325184	-0.325184	-0.325184	-0.325184	-0.115169	-0.220177	-0.325184	-0.220177	-0.220177	-0.115169	-0.220177	4.82017	2.19499	-0.115169
	-0.123518	-0.429843	0.182807	-0.583006	-1.34882	-0.889331	-0.889331	-1.04249	-1.04249	-0.736169	-0.889331	-0.123518	-1.19566	-1.04249	-1.34882	1.8676	1.56127	-0.123518	1.25495	0.94862	0.0296444	1.25495	2.32708	1.10178	0.182807	-0.583006	0.642295	0.182807	0.489132	0.642295	-0.276681			-0.583832	0.421656	-0.0810878	-0.709518	-0.0810878	-0.835204	-0.709518	-0.709518	-0.583832	-0.0810878	-0.33246	-0.206774	-0.0810878	4.69498	0.673029	-0.458146
	-0.359175	-0.359175	-0.359175	-0.359175	-0.359175	-0.359175	-0.359175	-0.359175	-0.359175	-0.359175	-0.359175	-0.359175	-0.359175	-0.359175	-0.359175	-0.359175	1.8134	0.183968	4.80068	0.72711	0.455539	-0.359175	0.183968	-0.359175	-0.359175	-0.0876037	-0.0876037	-0.359175	-0.0876037	-0.359175	-0.359175			-0.495746	-0.495746	-0.495746	-0.495746	-0.495746	-0.495746	-0.495746	-0.495746	-0.495746	-0.495746	-0.495746	-0.495746	0.517537	4.40179	2.37522	0.517537
	-0.42744	-0.527069	-0.42744	-0.527069	-0.228182	-0.228182	-0.42744	-0.42744	-0.327811	-0.527069	-0.228182	-0.42744	-0.42744	-0.42744	-0.527069	-0.42744	2.26254	2.16291	3.55772	1.86403	-0.0289245	-0.228182	-0.42744	-0.128553	-0.327811	-0.42744	-0.327811	-0.327811	-0.128553	-0.527069	-0.42744			-0.193631	0.139844	-0.193631	-0.304789	0.028686	-0.0824723	-0.0824723	-0.304789	-0.415947	0.251003	0.139844	-0.527106	0.473319	4.58618	2.02954	0.139844
	-0.654266	-0.654266	-0.504027	-0.654266	-0.504027	-0.654266	-0.504027	-0.504027	-0.504027	-0.504027	-0.654266	-0.203549	-0.504027	-0.654266	-0.654266	0.697884	3.40218	-0.0533106	2.35051	2.35051	-0.504027	0.697884	-0.353788	0.397406	-0.203549	-0.504027	-0.353788	0.0969283	-0.0533106	-0.353788	0.697884			-0.407959	-0.169341	-0.407959	-0.527267	-0.28865	-0.407959	-0.407959	-0.407959	-0.527267	-0.169341	-0.28865	-0.527267	0.307893	5.08024	0.665819	-0.169341
	-0.407556	-0.407556	-0.407556	-0.281214	-0.281214	-0.281214	-0.407556	-0.407556	-0.0285289	-0.407556	-0.407556	-0.407556	-0.407556	-0.407556	-0.154871	-0.154871	1.36124	0.603183	5.02516	-0.0285289	-0.281214	-0.154871	-0.281214	-0.281214	0.224156	-0.281214	-0.0285289	-0.281214	0.0978134	-0.154871	-0.281214			-0.469028	-0.32648	-0.469028	0.386259	-0.32648	-0.183933	-0.32648	-0.469028	-0.469028	-0.469028	-0.611576	-0.611576	3.94995	3.23721	-0.0413848	-0.183933
	-0.528577	-0.528577	-0.333507	-0.528577	-0.333507	-0.528577	-0.528577	-0.138437	-0.138437	-0.333507	-0.333507	-0.528577	-0.333507	-0.528577	-0.528577	-0.333507	1.81226	3.5679	1.22705	2.59255	1.03198	0.0566333	-0.333507	-0.138437	-0.528577	-0.333507	-0.528577	-0.528577	-0.333507	-0.528577	-0.528577			-0.252267	-0.252267	0.244258	-0.376398	-0.376398	-0.376398	-0.376398	-0.376398	-0.376398	-0.128136	-0.376398	-0.252267	-0.376398	4.09233	3.22341	0.244258
	-0.0205069	-0.383772	0.251942	-0.383772	0.978473	-0.111323	-0.0205069	0.161126	-0.111323	0.0703094	-0.383772	-0.383772	-0.383772	-0.292956	-0.565405	0.0703094	2.70398	2.70398	2.7948	0.342758	-0.383772	-0.474589	-0.837854	-1.01949	-1.1103	-0.474589	-0.656221	-0.656221	-0.383772	-0.747038	-0.292956			0.883736	-0.159914	0.361911	0.0140276	0.361911	-0.159914	0.0140276	-0.507797	0.27494	0.100998	-0.159914	0.535853	0.448882	4.62348	1.05768	0.27494
	-0.477662	-0.477662	0.40637	-0.477662	0.848386	-0.919678	-0.477662	0.40637	-0.477662	0.627378	1.06939	0.40637	1.06939	-0.69867	-0.477662	0.40637	1.73242	0.848386	2.83746	1.06939	-1.14069	0.185362	-1.14069	0.40637	-0.69867	-0.69867	0.185362	-0.256654	-1.36169	-2.02472	-0.69867			-0.802612	-0.226663	-0.226663	0.579664	-0.802612	0.0037158	-0.457043	0.349285	-0.226663	0.464474	0.0037158	-0.111474	0.234095	4.03535	2.19232	0.810043
	-0.099376	-0.202065	-0.304753	-0.407442	-0.407442	-0.407442	-0.407442	-0.407442	-0.202065	-0.407442	-0.407442	-0.202065	-0.407442	-0.304753	-0.407442	-0.304753	4.31623	2.67321	1.13289	0.106001	0.00331253	-0.407442	0.00331253	-0.304753	-0.304753	-0.202065	-0.304753	-0.407442	-0.407442	-0.407442	-0.202065			-1.1527	-0.182555	-0.991013	0.30252	-1.3144	-0.505938	-0.182555	-0.182555	-0.182555	-0.0208634	-0.66763	0.140828	-0.0208634	1.43436	3.69804	1.43436
	-0.456713	-0.456713	-0.456713	-0.456713	-0.456713	-0.313702	-0.456713	-0.456713	-0.456713	-0.456713	-0.456713	-0.456713	-0.456713	-0.456713	-0.456713	-0.456713	2.97555	3.11856	1.68845	1.83146	0.830386	-0.170691	-0.456713	-0.456713	-0.313702	-0.0276795	-0.456713	-0.170691	-0.456713	-0.313702	-0.456713			-0.23642	-0.0804835	-0.392357	-0.392357	-0.392357	-0.23642	-0.0804835	-0.392357	-0.23642	-0.0804835	-0.23642	-0.23642	-0.392357	2.57044	4.44168	0.855137
	-0.284532	0.421108	-0.00227626	-1.20186	0.209416	-0.707916	-0.496224	-0.707916	-0.143404	0.209416	-0.849044	-0.637352	-0.77848	-0.0728403	-1.83694	0.773928	2.96141	1.26788	0.27998	0.0682878	2.18521	0.27998	-1.62525	-0.637352	-0.0728403	0.773928	0.350544	0.98562	-0.77848	-0.496224	0.562236			0.502907	-1.02168	0.552087	-1.26758	1.24061	-0.874138	0.502907	-0.333156	-1.07086	0.257006	-0.579057	0.699627	-0.874138	3.5029	1.33897	-0.333156
	-0.231	-0.628832	-0.628832	-0.628832	0.166833	0.564666	-0.231	0.166833	-0.628832	0.166833	-0.231	0.166833	-0.628832	0.564666	-0.231	-0.628832	-0.628832	1.75816	3.74733	2.55383	-0.231	-0.628832	-0.628832	-0.628832	-0.231	0.166833	-0.628832	-0.231	-0.231	-0.628832	-0.628832			1.50904e-16	-0.107875	-0.215749	-0.107875	-0.431498	-0.323624	-0.215749	-0.323624	-0.107875	0.215749	-0.215749	-0.323624	-0.215749	5.07011	1.40237	-0.323624
	-0.628654	-0.628654	0.0433554	-0.0910464	-1.03186	-0.628654	-0.763056	-0.763056	-0.0910464	-0.494252	-0.35985	-0.494252	-0.225448	-0.494252	-0.35985	1.52178	2.59699	2.05938	2.32819	1.52178	0.984169	0.177757	0.312159	0.177757	-0.628654	-1.03186	-0.494252	-0.763056	-0.494252	-0.494252	-0.763056			-0.355127	0.248102	-0.20432	0.39891	-0.20432	-0.807549	-0.505934	-0.505934	-0.505934	-0.0535123	-0.656741	0.700524	0.700524	2.66102	2.81183	1.30375
	-0.333352	-0.507031	-0.420191	-0.507031	-0.507031	-0.507031	-0.420191	-0.420191	-0.333352	-0.420191	-0.333352	-0.420191	-0.507031	-0.420191	-0.507031	1.49028	4.6165	1.14292	0.882402	0.621883	0.100846	0.187686	-0.420191	-0.420191	-0.507031	-0.333352	0.100846	-0.333352	0.0140064	-0.333352	-0.246512			-0.483147	-0.483147	-0.192321	-0.337734	0.0985058	-0.337734	-0.628561	-0.483147	-0.628561	0.0985058	-0.628561	-0.628561	0.389332	4.89714	1.1164	0.534746
	-0.361148	-0.361148	-0.361148	-0.361148	-0.361148	-0.361148	-0.361148	-0.361148	-0.0501594	-0.361148	-0.361148	-0.361148	-0.361148	-0.361148	-0.361148	-0.361148	1.50478	0.571817	4.92566	0.260829	-0.361148	-0.0501594	0.571817	-0.361148	-0.0501594	-0.361148	-0.0501594	-0.0501594	-0.361148	-0.361148	-0.361148			-0.30738	-0.30738	-0.30738	-0.30738	-0.30738	-0.30738	-0.30738	-0.30738	-0.30738	-0.30738	-0.30738	-0.143091	1.82838	4.94987	0.185488	-0.30738
	-0.845672	-0.644784	-0.343453	-0.544341	-1.24745	-1.34789	-0.644784	-0.0421216	-0.443897	-0.745228	-0.946116	-0.544341	-0.745228	-0.845672	-0.644784	0.660985	0.460097	2.87075	1.96675	1.56498	0.0583222	1.26365	0.460097	-0.0421216	0.660985	0.25921	1.66542	-0.745228	-0.343453	0.0583222	-0.243009			0.400251	-1.13473	-1.90222	-1.26265	-0.495156	0.783996	-0.623071	-0.623071	-0.36724	0.0165052	-0.239325	0.14442	1.55149	0.528166	2.06315	1.80732
	-0.50637	-0.253185	-0.759555	-0.759555	-0.759555	-1.01274	-0.759555	-1.01274	-0.759555	-1.01274	-0.50637	-0.759555	-1.01274	-0.50637	-1.01274	-0.759555	0.253185	0.759555	1.26592	0.759555	2.78503	1.01274	1.77229	1.51911	1.26592	0.759555	-0.253185	-0.253185	-0.253185	0	0.759555			-0.433741	-0.170094	-0.170094	-0.301917	-0.433741	-0.433741	-0.170094	-0.0382712	-0.433741	0.0935519	-0.433741	-0.170094	-0.433741	2.59819	4.31189	-0.433741
	0.489447	0.819291	-0.170242	-0.170242	-0.170242	-0.829931	0.489447	0.159602	0.159602	-0.500087	-0.170242	-0.170242	-0.829931	0.159602	-0.170242	-0.170242	1.14914	3.1282	2.13867	1.47898	1.47898	-0.829931	-0.829931	-0.829931	-0.829931	-0.829931	-0.829931	-0.829931	-0.829931	-0.829931	-0.829931			0.322469	0	-0.483703	-0.161234	-0.161234	0.644938	-0.483703	0.161234	-0.322469	0.161234	1.28988	0.967406	-0.483703	1.12864	3.86963	1.77358
	-0.478442	-0.478442	-0.478442	-0.478442	-0.257073	-0.478442	-0.478442	-0.478442	-0.478442	-0.478442	-0.478442	-0.478442	-0.478442	-0.478442	-0.257073	-0.478442	3.50619	1.73525	3.06346	1.07114	0.185664	-0.478442	-0.257073	-0.257073	-0.0357046	-0.257073	-0.478442	-0.0357046	-0.257073	-0.257073	-0.0357046			0.0139478	-0.418433	-0.634624	-0.202243	0.230138	-0.418433	0.0139478	-0.634624	-0.634624	-0.418433	-0.418433	0.0139478	1.95966	4.77014	0.0139478	0.0139478
	-0.134381	-0.379429	-0.722495	-0.575467	0.0126476	-0.28141	-0.330419	-0.0363619	-0.18339	-0.379429	-0.134381	-0.0853714	-0.28141	-0.575467	-0.28141	-0.379429	2.56114	4.17846	1.18888	0.7968	-0.0363619	-0.134381	-0.18339	-0.477448	-0.575467	-0.575467	-0.526457	-0.428438	-0.134381	-0.624476	-0.28141			-0.799576	0.310283	-0.0596699	-0.429623	0.125307	-0.429623	-1.16953	-1.16953	0.310283	-0.984553	0.865213	1.23517	1.23517	1.05019	2.89996	1.05019
	-0.204756	-1.14245	0.300154	-0.276886	0.444414	-0.709666	-0.565406	0.0837639	-0.853926	0.0837639	-0.421146	0.444414	-0.349016	0.155894	0.516544	1.30997	1.59849	2.39192	1.3821	1.67062	1.02145	1.16571	-0.709666	-0.132626	-0.926056	-0.493276	-0.709666	-0.853926	-1.35884	-1.28671	-1.57523			-1.42832	0.514589	-0.61025	-1.32606	1.43491	-0.405734	-0.917024	-0.61025	0.616847	-0.303476	0.105557	-0.0989595	-0.61025	1.53717	1.33265	-0.917024
	-0.524554	-0.524554	0.14601	-0.189272	-0.189272	-0.0216311	-0.692195	0.648932	-0.356913	-0.356913	0.14601	-0.0216311	0.481292	-0.189272	-0.0216311	-0.0216311	3.33119	3.33119	0.816573	0.816573	-0.0216311	-0.692195	-0.692195	-0.692195	-0.692195	-0.524554	-0.692195	-0.692195	-0.692195	-0.692195	-0.524554			-0.761486	1.72336	0.232454	0.232454	-0.761486	0.729424	0.480939	-1.25846	-0.513001	-0.513001	0.480939	-0.0160313	-1.00997	2.7173	1.47488	1.47488
	-0.673326	-0.468688	-0.877964	-0.673326	-0.877964	-0.0594111	-1.28724	-0.877964	-0.877964	-0.468688	-0.877964	-0.877964	-0.264049	-0.0594111	-0.264049	0.759142	1.78233	1.16842	0.96378	3.41944	0.759142	1.16842	0.759142	0.349865	-0.264049	0.145227	-0.877964	-0.673326	-0.0594111	-0.468688	0.554504			-0.0706643	-1.28766	-0.314064	-0.0706643	-0.0706643	-0.314064	-1.04426	-0.314064	-0.0706643	0.416134	-0.557463	-0.557463	-0.557463	3.58033	2.85013	0.416134
	-0.204155	-0.204155	-0.204155	-0.204155	-0.204155	-0.204155	-0.204155	-0.204155	-0.204155	-0.204155	-0.204155	0.586946	-0.204155	-0.204155	-0.204155	-0.204155	-0.204155	-0.204155	5.33355	-0.204155	-0.204155	-0.204155	-0.204155	-0.204155	-0.204155	-0.204155	-0.204155	-0.204155	-0.204155	-0.204155	-0.204155			-0.0105034	-0.0105034	-0.336109	-0.336109	-0.336109	-0.336109	-0.336109	-0.336109	-0.0105034	-0.336109	0.315102	-0.336109	1.61753	4.87358	0.966314	-0.336109
	0.439493	0.439493	-0.53367	-0.53367	1.41266	0.439493	-0.53367	0.439493	-0.53367	-0.53367	-0.53367	-0.53367	-0.53367	-0.53367	-0.53367	-0.53367	1.41266	3.35898	1.41266	-0.53367	2.38582	-0.53367	-0.53367	-0.53367	-0.53367	-0.53367	-0.53367	-0.53367	-0.53367	-0.53367	-0.53367			0.826938	-0.487681	-0.487681	-0.487681	0.169628	-0.159026	-0.487681	-0.159026	-0.159026	0.498283	-0.159026	-0.487681	-0.487681	1.15559	4.11349	2.47021
	0.306491	0.306491	-0.485277	-0.881161	-0.485277	-1.27704	-0.485277	-0.485277	-0.881161	-0.0893931	-0.881161	0.702374	-0.485277	0.702374	0.306491	0.702374	1.09826	1.89003	2.68179	1.89003	-0.881161	-0.0893931	-0.485277	1.09826	-0.881161	-1.27704	0.702374	-0.881161	-0.881161	0.306491	-0.881161			0.208853	-0.379733	-0.674026	-0.674026	-0.379733	-0.379733	-0.0854399	-0.674026	-0.0854399	-0.674026	0.208853	-0.379733	-0.0854399	4.62325	1.97461	-0.379733
	-0.255897	-0.392669	-0.48385	-0.848577	-0.392669	-0.301487	-0.711804	-0.392669	-0.757395	-0.210306	-0.757395	-0.301487	-0.575032	-0.620623	-0.0735335	1.06624	3.11782	2.38837	2.16041	1.43096	0.473556	0.245602	-0.301487	-0.0279427	0.0632388	-0.575032	-0.757395	-0.529441	-0.848577	-0.347078	-0.48385			0.106628	-0.554467	0.0121861	0.862166	0.20107	1.05105	-0.176698	0.295513	0.484397	1.14549	0.20107	2.46768	2.56212	1.14549	0.673281	-0.554467
	-0.0467185	-0.553615	-0.698442	0.0256952	-0.408787	-0.408787	-0.119132	0.170523	-0.336374	-0.915683	-0.84327	-0.770856	-0.553615	-0.481201	-0.336374	0.605005	2.84983	3.2119	2.27052	0.460178	0.0256952	-0.0467185	-0.26396	-0.626028	-0.626028	-0.119132	0.170523	-0.26396	-0.770856	-0.336374	-0.26396			0.20289	-0.775492	0.0631215	0.342659	-0.495954	0.622197	-0.216416	2.15966	0.20289	0.20289	0.0631215	-1.33457	0.482428	1.60058	1.32104	2.29942
	0.266893	0.520686	0.266893	0.419169	0.469928	0.266893	-0.0376597	0.672962	0.469928	-0.139177	0.520686	0.571445	0.36841	0.419169	0.216134	1.02827	2.24648	1.94193	1.07903	0.36841	-0.139177	-0.189936	-0.697523	-0.951317	-0.799041	-1.35739	-1.50966	-1.20511	-1.66194	-1.66194	-1.76346			0.811863	0.915434	0.915434	0.708292	0.863649	0.552936	0.345794	1.43329	0.656507	0.96722	0.96722	0.915434	1.12258	1.84757	0.96722	-0.016705
	-0.33783	-0.33783	-0.33783	-0.33783	-0.33783	-0.33783	-0.33783	-0.33783	-0.33783	-0.33783	-0.33783	-0.33783	-0.33783	-0.33783	-0.33783	-0.33783	1.5663	3.47044	3.47044	0.614237	-0.33783	-0.33783	-0.33783	-0.33783	-0.33783	-0.33783	-0.33783	-0.33783	-0.33783	-0.33783	-0.33783			-0.405381	-0.405381	-0.405381	-0.405381	-0.405381	-0.405381	-0.405381	-0.405381	-0.405381	-0.405381	-0.405381	-0.405381	1.68909	2.73632	3.78355	0.641853
	-0.378641	-0.378641	-0.378641	-0.378641	-0.378641	-0.378641	2.55583	-0.378641	-0.378641	-0.378641	-0.378641	-0.378641	-0.378641	2.55583	-0.378641	-0.378641	-0.378641	-0.378641	-0.378641	-0.378641	2.55583	-0.378641	-0.378641	-0.378641	-0.378641	-0.378641	-0.378641	-0.378641	-0.378641	-0.378641	2.55583			-0.310829	-0.310829	0.565143	-0.310829	-0.310829	-0.310829	-0.310829	-0.310829	-0.310829	-0.310829	-0.310829	-0.310829	-0.310829	3.19306	4.06903	0.565143
	-0.566541	-0.151672	-0.428251	-0.289962	-0.151672	-0.566541	-0.151672	-0.428251	-0.428251	-0.428251	-0.566541	-0.704831	-0.704831	-0.704831	-0.0133829	-0.704831	1.36951	4.41188	1.92267	0.263196	-0.704831	-0.151672	-0.151672	-0.428251	-0.151672	0.263196	0.263196	0.263196	0.124907	-0.0133829	-0.289962			-0.754857	1.22824	0.831622	0.831622	0.435002	-0.754857	-1.15148	0.0383825	0.435002	1.22824	-0.754857	0.435002	1.62486	3.60796	-0.358237	0.435002
	-1.04625	-0.915469	-0.392344	-0.523125	0	-0.653907	-0.653907	-0.915469	-0.523125	-0.261563	-0.392344	-1.04625	-0.523125	-0.392344	0.130781	0.392344	3.79266	2.22328	1.17703	1.04625	-0.653907	0.392344	0.261563	0	-0.130781	0.523125	-0.130781	-0.915469	0.261563	-0.261563	0.130781			-1.40793	-1.40793	-0.178471	-1.40793	-1.10057	0.128895	0.128895	0.128895	-0.793202	0.128895	-2.02267	0.128895	-1.40793	-0.178471	-1.10057	0.436261
	-0.780166	-0.780166	-0.780166	-0.780166	-0.780166	-0.780166	-0.638732	-0.780166	-0.780166	-0.780166	-0.638732	-0.780166	-0.780166	-0.638732	-0.780166	-0.355865	-0.0729979	-0.355865	-0.214431	0.492736	-0.355865	-0.355865	0.351303	0.917037	1.6242	1.6242	1.1999	0.63417	2.0485	2.0485	2.0485			-0.836745	-0.963897	-1.2182	-0.963897	-0.0738304	-0.836745	-0.709592	-1.09105	-1.2182	-0.836745	-0.709592	-0.836745	-1.34535	-1.2182	-0.58244	-0.328135
	-0.443269	0.279959	-0.443269	-0.443269	-0.443269	-0.443269	-0.443269	-0.443269	-0.443269	-0.443269	-0.443269	-0.443269	0.279959	0.279959	0.279959	3.8961	2.44965	1.72642	-0.443269	1.00319	-0.443269	-0.443269	-0.443269	-0.443269	-0.443269	-0.443269	-0.443269	-0.443269	-0.443269	-0.443269	-0.443269			-0.405381	-0.405381	-0.405381	-0.405381	-0.405381	-0.405381	-0.405381	-0.405381	-0.405381	-0.405381	-0.405381	-0.405381	1.68909	1.68909	-0.405381	3.78355
	-0.334745	-0.334745	-0.334745	-0.334745	-0.334745	-0.334745	-0.334745	-0.334745	-0.334745	-0.334745	-0.334745	-0.334745	-0.334745	-0.334745	-0.334745	-0.334745	4.1961	2.73454	1.41913	0.24988	-0.0424324	-0.334745	-0.334745	-0.334745	-0.188589	-0.334745	-0.334745	-0.334745	-0.334745	-0.334745	-0.334745			-0.158095	-0.158095	-0.770715	0.454524	0.454524	-0.770715	0.454524	-0.158095	1.67976	-0.770715	0.454524	-0.770715	0.454524	3.51762	1.06714	0.454524
	-0.337622	-0.337622	-0.337622	-0.337622	-0.337622	-0.337622	-0.337622	-0.337622	-0.337622	-0.337622	-0.337622	-0.337622	-0.337622	-0.337622	-0.337622	-0.337622	2.65275	1.15756	4.14793	1.15756	-0.337622	-0.337622	-0.337622	-0.337622	-0.337622	-0.337622	-0.337622	-0.337622	-0.337622	-0.337622	-0.337622			-0.301797	-0.301797	-0.301797	-0.301797	-0.301797	-0.301797	-0.301797	-0.301797	-0.301797	-0.301797	2.03713	-0.301797	2.03713	-0.301797	4.37606	-0.301797
	0.547916	0.222525	-0.0377873	-0.493334	-0.558413	-0.428256	0.873307	-0.0377873	0.678072	0.222525	0.41776	0.873307	-0.428256	-0.167944	0.547916	1.45901	3.2812	1.1987	0.678072	1.1987	-1.20919	-1.01396	-0.428256	-1.27427	-0.883803	-1.07904	-1.14412	-0.753647	-1.01396	-0.753647	-0.493334			0.322469	-0.0806172	0.483703	0.241852	0.644938	1.28988	0.483703	0.0806172	1.28988	1.04802	0.967406	1.93481	2.41852	0.403086	1.04802	-0.483703
	Supp. Fig 4C right: multi whisker LoW																																	Supp. Fig 4c right: single whisker LoW
time from external motion (ms)	-500	-450	-400	-350	-300	-250	-200	-150	-100	-50	-2.22045e-13	50	100	150	200	250	300	350	400	450	500	550	600	650	700	750	800	850	900	950	1000		time from external motion (ms)	-500	-450	-400	-350	-300	-250	-200	-150	-100	-50	-2.22045e-13	50	100	150	200	250
neuron count	-1.05154	-1.03181	-1.11074	-0.795023	-0.952882	-1.13047	-1.05154	-1.01208	-1.09101	-1.09101	-0.992346	-1.30806	-1.2094	-0.77529	0.329721	0.369186	0.941424	1.09928	1.57286	1.33607	1.25714	0.980889	0.882227	1.04009	0.605974	0.82303	1.05982	0.566509	0.645439	0.507312	0.586242		neuron count	-0.796322	-0.909301	-0.909301	-1.24824	-0.909301	-1.02228	-0.965791	-1.10701	-1.07877	-1.33297	-0.965791	-1.02228	-1.21999	-0.965791	1.06784	1.40677
	-1.12212	-1.1367	-1.0638	-1.0638	-1.16586	-1.10754	-0.97633	-1.04923	-1.09296	-1.12212	-1.00549	-0.97633	-0.990909	-0.451482	-0.145321	0.860638	1.61875	1.57501	1.45838	1.12306	0.889796	0.787742	0.773163	0.714847	0.700268	0.758584	0.802321	0.641951	0.627372	0.627372	0.510739			-0.5406	-0.861338	-1.18208	-0.981615	-1.02171	-0.981615	-1.10189	-1.02171	-0.941523	-1.0618	-1.10189	-0.981615	-0.821246	0.0206928	1.66448	2.30596
	-1.09914	-1.12903	-0.979587	-1.03937	-0.710586	-0.860031	-0.919809	-0.650808	-0.770364	-1.00948	-0.860031	-0.740475	-0.680697	-0.262252	1.11264	2.12887	1.94953	2.18864	1.44142	0.753974	1.14253	0.57464	0.305639	0.365417	-0.202474	0.27575	0.544751	-0.0829178	-0.112807	-0.351919	-0.32203			-0.460495	-0.528798	-0.767859	-0.767859	-0.597101	-0.56295	-0.665404	-0.665404	-0.528798	-0.289737	-0.56295	-0.733708	-0.528798	-0.323889	1.28123	3.94506
	-1.06819	-1.02004	-1.14041	-1.11634	-1.12837	-1.11634	-1.02004	-1.03208	-1.06819	-1.02004	-0.947818	-0.935781	-0.959855	-0.430226	-0.33393	0.219773	1.32718	1.73644	1.51977	1.36329	1.11051	0.869772	0.809586	0.91792	0.857735	0.737364	0.773475	0.629031	0.520698	0.496624	0.448476			-1.13167	-0.884862	-1.23744	-0.990636	-1.20218	-1.41373	-0.74383	-0.849604	-1.13167	-0.92012	-0.92012	-0.990636	-1.02589	0.454942	0.983812	1.30113
	-0.736534	-0.575742	-0.575742	-0.768693	-0.736534	-0.479266	-0.350632	-0.125522	-0.575742	-1.21891	-0.993803	-0.254156	-0.318473	-0.768693	-0.286315	1.6432	2.83306	1.54672	2.25421	1.57888	0.774917	0.646283	0.292539	-0.286315	-0.0290464	0.0352707	-0.511425	-0.286315	-1.09028	-0.189839	-0.447108			-0.708899	-0.785872	-0.477979	-0.170086	-0.131599	-1.05528	-0.285546	-1.05528	0.137807	-0.0931129	-0.131599	-0.631926	-0.708899	-1.44015	-0.939819	2.06214
	-1.03348	-1.01228	-1.03348	-1.05469	-1.05469	-1.05469	-1.03348	-1.05469	-1.01228	-1.05469	-1.03348	-1.05469	-1.01228	-0.991076	-0.54581	0.281113	0.93841	1.15044	1.08683	1.10804	0.896004	1.04443	0.980816	0.93841	0.980816	1.06563	0.917207	0.917207	0.853598	0.959613	0.917207			-1.05732	-0.920754	-1.05732	-1.05732	-1.05732	-1.05732	-1.05732	-1.05732	-1.05732	-1.05732	-1.05732	-1.05732	-0.989039	-0.920754	0.10353	1.6741
	-0.915131	-0.981673	-1.02603	-0.981673	-1.09258	-0.937311	-0.870769	-1.02603	-0.959492	-1.11476	-0.737685	-1.0704	-0.937311	-0.915131	-0.56024	-0.404976	0.193902	0.415708	0.659695	0.681876	0.925863	0.837141	0.837141	0.992405	0.948044	1.16985	1.08113	1.21421	1.54692	1.59128	1.43602			-0.893108	-0.352594	-1.13334	-0.953165	-1.37356	-1.19339	-1.07328	-1.19339	-0.893108	-1.07328	-0.712936	-0.833051	-1.61379	-1.13334	0.608321	0.187921
	-0.748135	-0.897121	-0.599149	-0.797797	-0.201852	-0.499825	-0.251514	-0.847459	-1.09577	-0.15219	-0.996445	-0.003204	-0.499825	-0.698473	0.791389	1.68531	2.67855	1.73497	2.18193	1.63564	0.493417	-0.102528	-0.201852	0.34443	-0.847459	-0.15219	-0.102528	-0.15219	-0.201852	-0.450163	-1.04611			-0.784241	-6.03673e-16	-0.980301	-0.784241	-0.718888	-0.980301	-0.19606	-0.784241	-0.130707	-0.0653534	-0.457474	-0.588181	-0.588181	-0.653534	-0.588181	1.9606
	-0.923227	-1.21527	-1.21527	-0.533839	-0.533839	-0.82588	-0.728533	-0.436492	-0.436492	-0.631186	-0.728533	-0.339145	-0.631186	-0.0471034	1.02371	2.28923	2.38657	2.38657	1.6078	1.12106	0.342285	0.0502436	-0.0471034	0.244938	-0.339145	-0.14445	-0.533839	-0.241798	-0.339145	-0.533839	-0.0471034			-0.918355	-0.812914	-0.918355	-0.602033	-0.812914	-1.0238	-0.707473	-0.812914	-0.812914	-0.918355	-1.12924	-0.918355	-1.0238	-0.391151	0.241493	1.08502
	-0.789641	-0.789641	-0.654399	-1.15029	-1.19537	-0.789641	-0.834722	-0.834722	-0.879803	-0.789641	-0.744561	-0.744561	-0.654399	-0.564237	0.0668941	0.652945	2.27585	2.50126	2.27585	1.239	0.968511	0.337379	0.38246	0.38246	-0.248672	-0.0683483	-0.113429	-0.113429	0.157056	0.38246	0.337379			-1.25674	-0.94086	-0.730271	-0.835565	-0.94086	-0.0985016	-0.309091	-1.04616	-0.624976	-1.15145	-0.0985016	-0.203796	-0.519681	-0.309091	0.638562	0.849152
	-1.00508	-1.00508	-1.00508	-1.02298	-0.96929	-1.00508	-0.987186	-0.951393	-0.987186	-1.02298	-1.02298	-0.987186	-0.987186	-0.951393	-0.861911	0.158181	0.569797	0.462419	0.677175	0.712968	0.909828	1.19617	1.07089	1.24986	1.14248	1.5541	1.08879	1.19617	0.891931	1.01721	0.874035			-1.16881	-1.16881	-1.09285	-1.16881	-1.09285	-1.16881	-1.09285	-0.713045	-0.637085	-0.789006	-1.09285	-1.16881	-0.864966	-0.940926	-0.105364	0.806158
	-0.901452	-0.974037	-0.877257	-0.949842	-0.925647	-0.925647	-0.877257	-0.901452	-0.828868	-0.901452	-0.756283	-0.974037	-0.901452	-0.925647	-0.853063	-0.344971	1.13091	2.46163	2.05032	1.34867	0.622822	0.574432	0.526042	0.574432	0.719601	0.598627	0.792185	0.598627	0.840575	0.477653	0.501847			-1.20572	-1.01694	-0.922556	-1.11133	-0.545009	-1.3001	-1.01694	-1.3001	-0.545009	-0.922556	-0.82817	-0.545009	-0.639396	-0.0730738	-0.450622	1.05957
	-1.15077	-1.21303	-0.777225	-0.714966	-0.839483	-0.964	-0.901741	-0.528192	-0.714966	-0.2169	-0.964	-0.59045	-0.964	-0.59045	1.02827	0.592458	-0.528192	-0.714966	-0.777225	-0.403675	0.405683	0.343425	1.2773	1.15278	1.71311	1.58859	2.27343	1.46407	0.90375	0.15665	0.654717			-0.875374	-0.670311	-1.2855	-0.738666	-1.08044	-0.80702	-0.80702	-1.49056	-0.191833	-1.2855	-1.2855	-0.328541	-1.08044	-0.328541	0.286646	1.38031
	0.502438	0.547454	0.36739	0.142309	0.277358	1.40276	-0.262836	0.232341	0.0972929	0.457422	0.997616	0.36739	0.637487	0.142309	0.997616	1.94295	2.16804	1.35774	0.0972929	-0.307852	-0.712998	-1.20818	-1.20818	-1.25319	-0.80303	-0.938078	-1.34322	-1.20818	-1.38824	-0.983094	-1.11814			0.194553	-0.383775	-0.466394	-0.962104	0.442408	-1.04472	1.18597	-0.383775	-0.301157	0.0293162	-0.549012	-0.218539	-0.714249	0.111935	-0.218539	1.68168
	-1.02688	-0.959576	-1.12783	-0.959576	-0.959576	-0.993227	-0.925926	-1.09418	-0.791325	-0.959576	-0.858625	-1.02688	-0.589423	-0.824975	-0.690374	-0.555773	-0.118319	0.487387	1.02579	1.66515	1.4296	1.53055	1.29499	1.32864	0.992141	0.82389	0.992141	0.689288	0.790239	0.521037	0.89119			-0.390895	-0.693838	-1.29973	-1.29973	-0.542367	-0.84531	-0.390895	-0.84531	-1.4512	-0.84531	-1.14825	-0.693838	-0.390895	-0.542367	-0.390895	0.517936
	-1.06996	-0.984913	-0.814816	-0.984913	-0.64472	-0.984913	-0.814816	-0.814816	-0.814816	-0.814816	-0.984913	-0.64472	-0.814816	-0.899864	-0.984913	-0.219479	0.545954	0.971195	1.82168	2.41701	1.31139	1.39644	1.14129	0.801099	0.801099	1.22634	0.205762	0.205762	0.205762	0.0356654	0.205762			-0.991594	-0.473514	-1.16429	-0.300821	-0.991594	-0.128127	-0.818901	-0.818901	-0.991594	-0.646207	-1.16429	-0.818901	-0.646207	-0.473514	-0.646207	0.735339
	-0.857703	-0.900588	-0.900588	-0.986359	-0.900588	-0.943473	-0.986359	-0.814818	-1.07213	-0.943473	-0.986359	-0.900588	-0.814818	-0.771933	-0.814818	-0.729048	-0.214426	1.28655	1.32944	1.02924	1.11501	0.900588	1.02924	1.62964	1.24367	1.58675	0.514622	0.900588	0.986359	0.771933	0.214426			-0.638469	-0.638469	-0.81678	-0.81678	-1.53002	-0.281847	-1.35171	-0.460158	-0.995091	-0.81678	-0.460158	-0.81678	-0.81678	-1.1734	-1.1734	0.609709
	-0.616736	-1.02967	-0.781909	-0.616736	-1.07096	-1.02967	-0.823203	-0.616736	-1.11226	-0.534149	-1.36002	-0.451563	-0.823203	-0.616736	-0.740616	-1.07096	-0.905789	0.0852507	0.663357	0.456891	0.911117	0.952411	0.580771	1.6544	1.44793	1.40664	1.53052	1.11758	0.787237	1.32405	1.28276			-1.53844	-0.08958	-0.814009	-0.08958	0.272635	-1.05549	-0.814009	0.0311582	-0.210318	-0.934747	-0.814009	-0.934747	-0.08958	-2.14213	-0.572533	-0.451795
	-0.892655	-0.539391	-0.892655	-2.0702	-0.303882	0.0493809	-1.24592	-0.421637	-1.59918	-0.539391	-0.303882	-1.12816	-0.657146	-1.24592	-0.0683736	-0.657146	0.638153	0.0493809	0.28489	0.991416	0.873662	1.34468	1.22693	1.69794	1.93345	1.46243	0.638153	0.0493809	0.402644	0.638153	0.28489			-0.526362	-1.27658	-0.713917	-0.526362	-1.08903	-0.901471	-0.713917	-0.526362	-1.46413	0.223855	-1.08903	-1.46413	0.41141	-0.151254	0.223855	1.72429
	-1.05846	-0.969299	-0.969299	-1.05846	-0.969299	-0.880135	-0.969299	-1.05846	-0.969299	-1.05846	-1.05846	-1.05846	-0.969299	-0.701807	-0.790971	0.011505	0.546489	1.17064	1.61646	1.08147	1.2598	1.17064	0.903145	0.903145	1.2598	1.2598	0.368161	0.546489	0.635653	1.08147	0.724817			-0.876239	-0.876239	-0.876239	-0.876239	-0.876239	-0.876239	-0.876239	-0.876239	-0.49897	-0.876239	-0.876239	-0.876239	-0.876239	-0.876239	-0.49897	0.0669349
	0.372764	0.0328909	-0.646855	-0.816791	-0.646855	-0.137046	-0.137046	-0.137046	0.0328909	-0.986728	0.5427	-0.306982	0.372764	-0.476918	0.882573	1.39238	3.09175	2.24206	0.5427	1.56232	0.202827	-0.306982	-0.137046	-0.986728	-0.646855	-1.15666	-0.476918	-0.306982	-0.476918	-1.3266	-1.15666			0.555446	-1.18578	-1.18578	0.168506	-0.411903	-0.605373	-0.798843	-0.992313	-0.0249638	0.942385	-0.798843	1.90973	0.942385	-0.218434	0.361976	1.52279
	-0.859198	0.593628	-0.374923	0.593628	-0.859198	0.35149	-0.374923	-0.374923	-1.58561	-0.132785	-0.132785	-0.132785	-0.859198	-0.617061	-0.617061	1.80432	3.01501	2.77287	0.593628	0.109353	-0.617061	0.593628	-0.132785	-0.374923	-0.374923	-0.859198	-0.859198	-0.374923	-0.132785	0.35149	-0.132785			-0.0352716	-1.40205	-1.12869	0.511438	-1.40205	-0.581981	-0.0352716	-1.40205	-0.855336	-0.581981	-0.855336	0.511438	-1.40205	-1.12869	1.60486	1.05815
	-0.951201	-0.840555	-0.812893	-0.729909	-0.785232	-0.785232	-0.895878	-0.92354	-0.840555	-0.840555	-1.00652	-0.868216	-0.895878	-0.868216	-0.75757	-0.895878	-0.480954	0.238246	0.819139	0.874463	0.957447	1.12342	1.87028	0.404216	1.31705	1.2064	0.736155	1.9256	0.210585	1.12342	1.37237			-0.933748	-0.533571	-1.20053	0.133393	0	-0.933748	-0.800356	-0.933748	-0.800356	-0.666963	-0.533571	-0.933748	-0.933748	-0.666963	-1.20053	-0.666963
	-0.987613	-0.849455	-0.600768	-0.738927	-0.794191	-0.959982	-0.877086	-0.849455	-0.794191	-0.877086	-0.794191	-0.877086	-0.877086	-0.93235	-0.766559	-0.434978	0.31108	2.43873	2.54925	1.52688	1.16767	0.532135	0.504503	0.670294	0.200553	0.421608	0.200553	0.449239	0.559766	0.891348	0.587398			-0.626062	0.489336	0.489336	-1.07222	0.935496	-1.07222	-1.2953	-1.2953	-1.2953	-1.51838	-0.849142	-0.849142	-0.626062	-0.849142	0.0431767	0.0431767
	-0.814363	-0.92757	-0.92757	-1.04078	-0.92757	-0.92757	-0.92757	-0.701156	-0.814363	-1.04078	-0.92757	-0.701156	-0.814363	-1.04078	-0.814363	-0.474741	0.317711	0.317711	1.56299	1.6762	1.22337	1.90261	0.544126	0.317711	1.6762	1.33658	0.0912963	0.544126	0.883748	0.544126	0.883748			-0.457739	-0.457739	-1.16723	-1.16723	0.251756	-1.16723	-1.16723	-0.812486	-0.812486	-1.16723	0.251756	-0.812486	-0.812486	0.606504	2.02549	0.251756
	-0.58175	-0.537221	-1.1161	-0.225518	-0.58175	-0.492692	-0.58175	-0.58175	-0.492692	-0.804395	-0.403634	-0.314576	-0.0474018	0.353359	0.0416562	0.976765	1.91187	2.98057	2.35716	1.42206	0.932236	0.30883	-0.13646	-0.0474018	-0.0474018	-0.537221	-0.58175	-0.893453	-0.359105	-0.759866	-1.16063			0.848303	-0.189752	-0.420431	0.963643	0.617624	-0.881789	0.386945	1.19432	-1.57383	0.386945	0.156266	-0.997129	-0.189752	1.77102	1.07898	1.425
	-1.01629	-0.377169	-1.05389	-1.01629	-0.828316	-1.24187	-0.715529	-0.677934	-1.09149	-0.941103	-0.715529	-1.01629	-0.414764	-0.978699	-0.677934	-1.20427	-0.339573	0.901082	0.750699	0.825891	0.976273	1.20185	1.35223	1.05146	1.23944	1.05146	0.788295	1.20185	-0.00121276	1.80338	1.16425			-1.5607	0.0284799	0.0284799	0.0284799	-0.32467	0.38163	-0.32467	-0.32467	-1.38412	-1.03097	-0.501245	-0.501245	-0.32467	-1.38412	-0.854396	-1.5607
	-0.507802	-0.507802	-0.753769	-0.507802	-0.753769	-0.507802	-0.507802	-0.507802	-0.507802	-0.261836	-0.261836	-0.507802	-0.507802	-0.261836	-0.261836	-0.507802	0.722031	0.967998	3.42766	2.68976	1.45993	1.21396	-0.261836	-0.507802	-0.261836	-0.507802	-0.507802	-0.753769	-0.0158688	-0.507802	0.476065			-1.6796	-0.385995	-0.709396	-0.385995	-1.3562	-1.3562	1.87781	0.584209	-1.0328	1.23101	-0.709396	-0.709396	-0.0625938	0.584209	-0.709396	1.55441
	-0.525365	-0.525365	-0.525365	-0.525365	1.23532	-0.525365	-0.525365	-0.525365	-0.525365	-0.525365	-0.525365	0.354976	-0.525365	-0.525365	0.354976	-0.0851943	0.795147	0.354976	-0.0851943	0.354976	-0.0851943	0.354976	-0.525365	-0.525365	-0.0851943	4.75668	-0.525365	-0.0851943	-0.0851943	-0.525365	0.354976			-0.857944	0.298415	-0.857944	-0.857944	-0.279764	-0.857944	-0.857944	-0.857944	0.876595	-0.857944	-0.857944	0.298415	0.298415	0.298415	-0.279764	3.18931
	-0.972938	-0.841803	-0.841803	-0.907371	-0.710668	-0.907371	-1.03851	-0.6451	-1.03851	-0.841803	-0.776235	-0.776235	-0.776235	-0.841803	-1.03851	-0.579533	-0.579533	-0.317262	0.469548	0.928521	1.38749	1.12522	1.45306	1.45306	1.7809	1.32193	0.994089	0.994089	1.19079	0.928521	0.403981			-0.87068	-0.87068	1.15365	-0.533292	-0.195903	-0.87068	-1.20807	-0.533292	-0.87068	-0.195903	-0.195903	-1.54546	-0.87068	-1.20807	-0.533292	-1.20807
	-0.702488	-0.395768	-0.855848	-0.549128	-1.08589	-1.00921	0.0643123	-0.395768	-1.08589	-0.855848	-1.23925	-0.549128	-1.00921	-0.549128	-1.23925	-1.31593	0.140992	0.0643123	1.21451	0.294352	0.524392	1.29119	2.28803	1.06115	2.05799	0.907792	-0.242408	0.984472	0.601072	0.677752	0.907792			-0.622387	-0.220429	-0.622387	-0.220429	-1.4263	0.18153	-1.82826	-0.622387	0.784467	-0.0194496	-0.622387	-1.62728	-0.0194496	0.382509	-1.62728	-0.421408
	-0.946095	0.056604	-0.946095	-1.19677	-1.19677	-0.69542	-0.444746	-0.444746	-1.19677	-0.194071	-0.444746	-0.946095	2.56335	-0.194071	0.056604	0.808628	2.31268	1.0593	1.81133	0.056604	0.056604	1.0593	-0.194071	-0.69542	-0.444746	-0.444746	-0.444746	-0.444746	0.056604	0.056604	1.56065			-0.685887	-0.0605195	0.564848	-0.373203	0.877532	0.564848	-1.93662	-0.998571	0.252164	-0.373203	0.877532	-0.373203	0.564848	-0.0605195	-0.373203	1.19022
	-0.769628	0.440584	-0.596741	-0.769628	-1.28829	-0.942516	-0.942516	-1.1154	-0.596741	-0.423853	-1.28829	-0.596741	-0.0780782	0.440584	0.440584	-0.0780782	0.786359	1.82368	1.6508	1.6508	0.0948093	1.13213	-0.769628	-0.250966	-1.1154	0.613472	-0.596741	0.0948093	2.68812	0.0948093	0.267697			-0.166137	0.937487	0.937487	0.201738	-0.901886	-0.166137	-2.37339	1.67324	0.201738	-0.901886	-0.166137	0.569612	1.30536	0.937487	-0.534012	-0.166137
[truncated: 15 more columns]

[truncated: 3 more sheets: Supp. Fig. 5, Supp. Fig 6, Supp. Fig. 7]
